# Supplementary material for: Genome-wide identification and characterization of the carotenoid cleavage dioxygenase gene family in Bixa orellana L
Source: Front Plant Sci. 2026 Jul 7;17:1885876. doi: 10.3389/fpls.2026.1885876 (PMC13386687; doi:10.3389/fpls.2026.1885876)
Supplement: Supplementary file 2 [file Table1.xlsx]

## Sheet: Supp_Table_1
Genome-Wide Identification and Characterization of the Carotenoid Cleavage Dioxygenase (CCD) Gene Family in Bixa orellana L.
Frontiers in Plant Science
Supplementary Table 1. GTF of the Identified Transcript-Related CCDs
scaffolds	source	feature	start	end	score	strand	frame	attributes
ptg000001l	AUGUSTUS	transcript	14807234	14808985	0.92	-	.	g2824.t1
ptg000001l	AUGUSTUS	stop_codon	14807234	14807236	.	-	0	transcript_id \g2824.t1\"; gene_id \"g2824\";"
ptg000001l	AUGUSTUS	CDS	14807234	14808985	0.92	-	0	transcript_id \g2824.t1\"; gene_id \"g2824\";"
ptg000001l	AUGUSTUS	exon	14807234	14808985	.	-	.	transcript_id \g2824.t1\"; gene_id \"g2824\";"
ptg000001l	AUGUSTUS	start_codon	14808983	14808985	.	-	0	transcript_id \g2824.t1\"; gene_id \"g2824\";"
ptg000004l	AUGUSTUS	transcript	10960055	10966186	0.54	+	.	g17625.t1
ptg000004l	AUGUSTUS	start_codon	10960055	10960057	.	+	0	transcript_id \g17625.t1\"; gene_id \"g17625\";"
ptg000004l	AUGUSTUS	CDS	10960055	10960270	1	+	0	transcript_id \g17625.t1\"; gene_id \"g17625\";"
ptg000004l	AUGUSTUS	exon	10960055	10960270	.	+	.	transcript_id \g17625.t1\"; gene_id \"g17625\";"
ptg000004l	AUGUSTUS	intron	10960271	10960377	1	+	.	transcript_id \g17625.t1\"; gene_id \"g17625\";"
ptg000004l	AUGUSTUS	CDS	10960378	10960448	1	+	0	transcript_id \g17625.t1\"; gene_id \"g17625\";"
ptg000004l	AUGUSTUS	exon	10960378	10960448	.	+	.	transcript_id \g17625.t1\"; gene_id \"g17625\";"
ptg000004l	AUGUSTUS	intron	10960449	10960572	1	+	.	transcript_id \g17625.t1\"; gene_id \"g17625\";"
ptg000004l	AUGUSTUS	CDS	10960573	10960587	1	+	1	transcript_id \g17625.t1\"; gene_id \"g17625\";"
ptg000004l	AUGUSTUS	exon	10960573	10960587	.	+	.	transcript_id \g17625.t1\"; gene_id \"g17625\";"
ptg000004l	AUGUSTUS	intron	10960588	10960797	1	+	.	transcript_id \g17625.t1\"; gene_id \"g17625\";"
ptg000004l	AUGUSTUS	CDS	10960798	10960909	0.98	+	1	transcript_id \g17625.t1\"; gene_id \"g17625\";"
ptg000004l	AUGUSTUS	exon	10960798	10960909	.	+	.	transcript_id \g17625.t1\"; gene_id \"g17625\";"
ptg000004l	AUGUSTUS	intron	10960910	10961295	0.94	+	.	transcript_id \g17625.t1\"; gene_id \"g17625\";"
ptg000004l	AUGUSTUS	CDS	10961296	10961395	0.96	+	0	transcript_id \g17625.t1\"; gene_id \"g17625\";"
ptg000004l	AUGUSTUS	exon	10961296	10961395	.	+	.	transcript_id \g17625.t1\"; gene_id \"g17625\";"
ptg000004l	AUGUSTUS	intron	10961396	10961900	0.99	+	.	transcript_id \g17625.t1\"; gene_id \"g17625\";"
ptg000004l	AUGUSTUS	CDS	10961901	10961963	1	+	2	transcript_id \g17625.t1\"; gene_id \"g17625\";"
ptg000004l	AUGUSTUS	exon	10961901	10961963	.	+	.	transcript_id \g17625.t1\"; gene_id \"g17625\";"
ptg000004l	AUGUSTUS	intron	10961964	10962239	1	+	.	transcript_id \g17625.t1\"; gene_id \"g17625\";"
ptg000004l	AUGUSTUS	CDS	10962240	10962350	1	+	2	transcript_id \g17625.t1\"; gene_id \"g17625\";"
ptg000004l	AUGUSTUS	exon	10962240	10962350	.	+	.	transcript_id \g17625.t1\"; gene_id \"g17625\";"
ptg000004l	AUGUSTUS	intron	10962351	10962433	1	+	.	transcript_id \g17625.t1\"; gene_id \"g17625\";"
ptg000004l	AUGUSTUS	CDS	10962434	10962618	1	+	2	transcript_id \g17625.t1\"; gene_id \"g17625\";"
ptg000004l	AUGUSTUS	exon	10962434	10962618	.	+	.	transcript_id \g17625.t1\"; gene_id \"g17625\";"
ptg000004l	AUGUSTUS	intron	10962619	10963338	0.98	+	.	transcript_id \g17625.t1\"; gene_id \"g17625\";"
ptg000004l	AUGUSTUS	CDS	10963339	10963477	0.98	+	0	transcript_id \g17625.t1\"; gene_id \"g17625\";"
ptg000004l	AUGUSTUS	exon	10963339	10963477	.	+	.	transcript_id \g17625.t1\"; gene_id \"g17625\";"
ptg000004l	AUGUSTUS	intron	10963478	10963694	0.84	+	.	transcript_id \g17625.t1\"; gene_id \"g17625\";"
ptg000004l	AUGUSTUS	CDS	10963695	10963794	0.85	+	2	transcript_id \g17625.t1\"; gene_id \"g17625\";"
ptg000004l	AUGUSTUS	exon	10963695	10963794	.	+	.	transcript_id \g17625.t1\"; gene_id \"g17625\";"
ptg000004l	AUGUSTUS	intron	10963795	10963886	1	+	.	transcript_id \g17625.t1\"; gene_id \"g17625\";"
ptg000004l	AUGUSTUS	CDS	10963887	10963988	1	+	1	transcript_id \g17625.t1\"; gene_id \"g17625\";"
ptg000004l	AUGUSTUS	exon	10963887	10963988	.	+	.	transcript_id \g17625.t1\"; gene_id \"g17625\";"
ptg000004l	AUGUSTUS	intron	10963989	10964195	1	+	.	transcript_id \g17625.t1\"; gene_id \"g17625\";"
ptg000004l	AUGUSTUS	CDS	10964196	10964447	1	+	1	transcript_id \g17625.t1\"; gene_id \"g17625\";"
ptg000004l	AUGUSTUS	exon	10964196	10964447	.	+	.	transcript_id \g17625.t1\"; gene_id \"g17625\";"
ptg000004l	AUGUSTUS	intron	10964448	10965271	1	+	.	transcript_id \g17625.t1\"; gene_id \"g17625\";"
ptg000004l	AUGUSTUS	CDS	10965272	10965383	1	+	1	transcript_id \g17625.t1\"; gene_id \"g17625\";"
ptg000004l	AUGUSTUS	exon	10965272	10965383	.	+	.	transcript_id \g17625.t1\"; gene_id \"g17625\";"
ptg000004l	AUGUSTUS	intron	10965384	10965979	0.72	+	.	transcript_id \g17625.t1\"; gene_id \"g17625\";"
ptg000004l	AUGUSTUS	CDS	10965980	10966186	0.71	+	0	transcript_id \g17625.t1\"; gene_id \"g17625\";"
ptg000004l	AUGUSTUS	exon	10965980	10966186	.	+	.	transcript_id \g17625.t1\"; gene_id \"g17625\";"
ptg000004l	AUGUSTUS	stop_codon	10966184	10966186	.	+	0	transcript_id \g17625.t1\"; gene_id \"g17625\";"
ptg000004l	AUGUSTUS	transcript	10982806	10989059	0.36	+	.	g17629.t1
ptg000004l	AUGUSTUS	start_codon	10982806	10982808	.	+	0	transcript_id \g17629.t1\"; gene_id \"g17629\";"
ptg000004l	AUGUSTUS	CDS	10982806	10983042	1	+	0	transcript_id \g17629.t1\"; gene_id \"g17629\";"
ptg000004l	AUGUSTUS	exon	10982806	10983042	.	+	.	transcript_id \g17629.t1\"; gene_id \"g17629\";"
ptg000004l	AUGUSTUS	intron	10983043	10983157	1	+	.	transcript_id \g17629.t1\"; gene_id \"g17629\";"
ptg000004l	AUGUSTUS	CDS	10983158	10983228	1	+	0	transcript_id \g17629.t1\"; gene_id \"g17629\";"
ptg000004l	AUGUSTUS	exon	10983158	10983228	.	+	.	transcript_id \g17629.t1\"; gene_id \"g17629\";"
ptg000004l	AUGUSTUS	intron	10983229	10983354	0.74	+	.	transcript_id \g17629.t1\"; gene_id \"g17629\";"
ptg000004l	AUGUSTUS	CDS	10983355	10983369	0.74	+	1	transcript_id \g17629.t1\"; gene_id \"g17629\";"
ptg000004l	AUGUSTUS	exon	10983355	10983369	.	+	.	transcript_id \g17629.t1\"; gene_id \"g17629\";"
ptg000004l	AUGUSTUS	intron	10983370	10983580	0.71	+	.	transcript_id \g17629.t1\"; gene_id \"g17629\";"
ptg000004l	AUGUSTUS	CDS	10983581	10983692	0.97	+	1	transcript_id \g17629.t1\"; gene_id \"g17629\";"
ptg000004l	AUGUSTUS	exon	10983581	10983692	.	+	.	transcript_id \g17629.t1\"; gene_id \"g17629\";"
ptg000004l	AUGUSTUS	intron	10983693	10984064	1	+	.	transcript_id \g17629.t1\"; gene_id \"g17629\";"
ptg000004l	AUGUSTUS	CDS	10984065	10984164	1	+	0	transcript_id \g17629.t1\"; gene_id \"g17629\";"
ptg000004l	AUGUSTUS	exon	10984065	10984164	.	+	.	transcript_id \g17629.t1\"; gene_id \"g17629\";"
ptg000004l	AUGUSTUS	intron	10984165	10984669	1	+	.	transcript_id \g17629.t1\"; gene_id \"g17629\";"
ptg000004l	AUGUSTUS	CDS	10984670	10984732	1	+	2	transcript_id \g17629.t1\"; gene_id \"g17629\";"
ptg000004l	AUGUSTUS	exon	10984670	10984732	.	+	.	transcript_id \g17629.t1\"; gene_id \"g17629\";"
ptg000004l	AUGUSTUS	intron	10984733	10985006	1	+	.	transcript_id \g17629.t1\"; gene_id \"g17629\";"
ptg000004l	AUGUSTUS	CDS	10985007	10985117	1	+	2	transcript_id \g17629.t1\"; gene_id \"g17629\";"
ptg000004l	AUGUSTUS	exon	10985007	10985117	.	+	.	transcript_id \g17629.t1\"; gene_id \"g17629\";"
ptg000004l	AUGUSTUS	intron	10985118	10985200	1	+	.	transcript_id \g17629.t1\"; gene_id \"g17629\";"
ptg000004l	AUGUSTUS	CDS	10985201	10985385	1	+	2	transcript_id \g17629.t1\"; gene_id \"g17629\";"
ptg000004l	AUGUSTUS	exon	10985201	10985385	.	+	.	transcript_id \g17629.t1\"; gene_id \"g17629\";"
ptg000004l	AUGUSTUS	intron	10985386	10986106	1	+	.	transcript_id \g17629.t1\"; gene_id \"g17629\";"
ptg000004l	AUGUSTUS	CDS	10986107	10986245	0.94	+	0	transcript_id \g17629.t1\"; gene_id \"g17629\";"
ptg000004l	AUGUSTUS	exon	10986107	10986245	.	+	.	transcript_id \g17629.t1\"; gene_id \"g17629\";"
ptg000004l	AUGUSTUS	intron	10986246	10986462	0.87	+	.	transcript_id \g17629.t1\"; gene_id \"g17629\";"
ptg000004l	AUGUSTUS	CDS	10986463	10986562	0.91	+	2	transcript_id \g17629.t1\"; gene_id \"g17629\";"
ptg000004l	AUGUSTUS	exon	10986463	10986562	.	+	.	transcript_id \g17629.t1\"; gene_id \"g17629\";"
ptg000004l	AUGUSTUS	intron	10986563	10986643	1	+	.	transcript_id \g17629.t1\"; gene_id \"g17629\";"
ptg000004l	AUGUSTUS	CDS	10986644	10986745	1	+	1	transcript_id \g17629.t1\"; gene_id \"g17629\";"
ptg000004l	AUGUSTUS	exon	10986644	10986745	.	+	.	transcript_id \g17629.t1\"; gene_id \"g17629\";"
ptg000004l	AUGUSTUS	intron	10986746	10986952	1	+	.	transcript_id \g17629.t1\"; gene_id \"g17629\";"
ptg000004l	AUGUSTUS	CDS	10986953	10987204	0.99	+	1	transcript_id \g17629.t1\"; gene_id \"g17629\";"
ptg000004l	AUGUSTUS	exon	10986953	10987204	.	+	.	transcript_id \g17629.t1\"; gene_id \"g17629\";"
ptg000004l	AUGUSTUS	intron	10987205	10987965	0.99	+	.	transcript_id \g17629.t1\"; gene_id \"g17629\";"
ptg000004l	AUGUSTUS	CDS	10987966	10988077	0.98	+	1	transcript_id \g17629.t1\"; gene_id \"g17629\";"
ptg000004l	AUGUSTUS	exon	10987966	10988077	.	+	.	transcript_id \g17629.t1\"; gene_id \"g17629\";"
ptg000004l	AUGUSTUS	intron	10988078	10988972	0.58	+	.	transcript_id \g17629.t1\"; gene_id \"g17629\";"
ptg000004l	AUGUSTUS	CDS	10988973	10989059	0.58	+	0	transcript_id \g17629.t1\"; gene_id \"g17629\";"
ptg000004l	AUGUSTUS	exon	10988973	10989059	.	+	.	transcript_id \g17629.t1\"; gene_id \"g17629\";"
ptg000004l	AUGUSTUS	stop_codon	10989057	10989059	.	+	0	transcript_id \g17629.t1\"; gene_id \"g17629\";"
ptg000004l	AUGUSTUS	transcript	10994673	11000312	0.66	+	.	g17630.t1
ptg000004l	AUGUSTUS	start_codon	10994673	10994675	.	+	0	transcript_id \g17630.t1\"; gene_id \"g17630\";"
ptg000004l	AUGUSTUS	CDS	10994673	10994891	0.99	+	0	transcript_id \g17630.t1\"; gene_id \"g17630\";"
ptg000004l	AUGUSTUS	exon	10994673	10994891	.	+	.	transcript_id \g17630.t1\"; gene_id \"g17630\";"
ptg000004l	AUGUSTUS	intron	10994892	10995006	0.99	+	.	transcript_id \g17630.t1\"; gene_id \"g17630\";"
ptg000004l	AUGUSTUS	CDS	10995007	10995077	1	+	0	transcript_id \g17630.t1\"; gene_id \"g17630\";"
ptg000004l	AUGUSTUS	exon	10995007	10995077	.	+	.	transcript_id \g17630.t1\"; gene_id \"g17630\";"
ptg000004l	AUGUSTUS	intron	10995078	10995207	1	+	.	transcript_id \g17630.t1\"; gene_id \"g17630\";"
ptg000004l	AUGUSTUS	CDS	10995208	10995222	1	+	1	transcript_id \g17630.t1\"; gene_id \"g17630\";"
ptg000004l	AUGUSTUS	exon	10995208	10995222	.	+	.	transcript_id \g17630.t1\"; gene_id \"g17630\";"
ptg000004l	AUGUSTUS	intron	10995223	10995405	1	+	.	transcript_id \g17630.t1\"; gene_id \"g17630\";"
ptg000004l	AUGUSTUS	CDS	10995406	10995521	0.98	+	1	transcript_id \g17630.t1\"; gene_id \"g17630\";"
ptg000004l	AUGUSTUS	exon	10995406	10995521	.	+	.	transcript_id \g17630.t1\"; gene_id \"g17630\";"
ptg000004l	AUGUSTUS	intron	10995522	10995742	0.93	+	.	transcript_id \g17630.t1\"; gene_id \"g17630\";"
ptg000004l	AUGUSTUS	CDS	10995743	10995816	0.93	+	2	transcript_id \g17630.t1\"; gene_id \"g17630\";"
ptg000004l	AUGUSTUS	exon	10995743	10995816	.	+	.	transcript_id \g17630.t1\"; gene_id \"g17630\";"
ptg000004l	AUGUSTUS	intron	10995817	10995902	0.95	+	.	transcript_id \g17630.t1\"; gene_id \"g17630\";"
ptg000004l	AUGUSTUS	CDS	10995903	10996002	0.97	+	0	transcript_id \g17630.t1\"; gene_id \"g17630\";"
ptg000004l	AUGUSTUS	exon	10995903	10996002	.	+	.	transcript_id \g17630.t1\"; gene_id \"g17630\";"
ptg000004l	AUGUSTUS	intron	10996003	10996506	0.95	+	.	transcript_id \g17630.t1\"; gene_id \"g17630\";"
ptg000004l	AUGUSTUS	CDS	10996507	10996569	0.99	+	2	transcript_id \g17630.t1\"; gene_id \"g17630\";"
ptg000004l	AUGUSTUS	exon	10996507	10996569	.	+	.	transcript_id \g17630.t1\"; gene_id \"g17630\";"
ptg000004l	AUGUSTUS	intron	10996570	10996832	0.99	+	.	transcript_id \g17630.t1\"; gene_id \"g17630\";"
ptg000004l	AUGUSTUS	CDS	10996833	10996943	1	+	2	transcript_id \g17630.t1\"; gene_id \"g17630\";"
ptg000004l	AUGUSTUS	exon	10996833	10996943	.	+	.	transcript_id \g17630.t1\"; gene_id \"g17630\";"
ptg000004l	AUGUSTUS	intron	10996944	10997026	1	+	.	transcript_id \g17630.t1\"; gene_id \"g17630\";"
ptg000004l	AUGUSTUS	CDS	10997027	10997211	1	+	2	transcript_id \g17630.t1\"; gene_id \"g17630\";"
ptg000004l	AUGUSTUS	exon	10997027	10997211	.	+	.	transcript_id \g17630.t1\"; gene_id \"g17630\";"
ptg000004l	AUGUSTUS	intron	10997212	10997900	1	+	.	transcript_id \g17630.t1\"; gene_id \"g17630\";"
ptg000004l	AUGUSTUS	CDS	10997901	10998039	0.99	+	0	transcript_id \g17630.t1\"; gene_id \"g17630\";"
ptg000004l	AUGUSTUS	exon	10997901	10998039	.	+	.	transcript_id \g17630.t1\"; gene_id \"g17630\";"
ptg000004l	AUGUSTUS	intron	10998040	10998252	0.99	+	.	transcript_id \g17630.t1\"; gene_id \"g17630\";"
ptg000004l	AUGUSTUS	CDS	10998253	10998352	0.99	+	2	transcript_id \g17630.t1\"; gene_id \"g17630\";"
ptg000004l	AUGUSTUS	exon	10998253	10998352	.	+	.	transcript_id \g17630.t1\"; gene_id \"g17630\";"
ptg000004l	AUGUSTUS	intron	10998353	10998438	1	+	.	transcript_id \g17630.t1\"; gene_id \"g17630\";"
ptg000004l	AUGUSTUS	CDS	10998439	10998540	1	+	1	transcript_id \g17630.t1\"; gene_id \"g17630\";"
ptg000004l	AUGUSTUS	exon	10998439	10998540	.	+	.	transcript_id \g17630.t1\"; gene_id \"g17630\";"
ptg000004l	AUGUSTUS	intron	10998541	10998748	1	+	.	transcript_id \g17630.t1\"; gene_id \"g17630\";"
ptg000004l	AUGUSTUS	CDS	10998749	10999000	0.99	+	1	transcript_id \g17630.t1\"; gene_id \"g17630\";"
ptg000004l	AUGUSTUS	exon	10998749	10999000	.	+	.	transcript_id \g17630.t1\"; gene_id \"g17630\";"
ptg000004l	AUGUSTUS	intron	10999001	10999800	0.99	+	.	transcript_id \g17630.t1\"; gene_id \"g17630\";"
ptg000004l	AUGUSTUS	CDS	10999801	10999912	1	+	1	transcript_id \g17630.t1\"; gene_id \"g17630\";"
ptg000004l	AUGUSTUS	exon	10999801	10999912	.	+	.	transcript_id \g17630.t1\"; gene_id \"g17630\";"
ptg000004l	AUGUSTUS	intron	10999913	11000213	0.76	+	.	transcript_id \g17630.t1\"; gene_id \"g17630\";"
ptg000004l	AUGUSTUS	CDS	11000214	11000312	0.75	+	0	transcript_id \g17630.t1\"; gene_id \"g17630\";"
ptg000004l	AUGUSTUS	exon	11000214	11000312	.	+	.	transcript_id \g17630.t1\"; gene_id \"g17630\";"
ptg000004l	AUGUSTUS	stop_codon	11000310	11000312	.	+	0	transcript_id \g17630.t1\"; gene_id \"g17630\";"
ptg000004l	AUGUSTUS	transcript	11005955	11011656	0.57	+	.	g17631.t1
ptg000004l	AUGUSTUS	start_codon	11005955	11005957	.	+	0	transcript_id \g17631.t1\"; gene_id \"g17631\";"
ptg000004l	AUGUSTUS	CDS	11005955	11006191	1	+	0	transcript_id \g17631.t1\"; gene_id \"g17631\";"
ptg000004l	AUGUSTUS	exon	11005955	11006191	.	+	.	transcript_id \g17631.t1\"; gene_id \"g17631\";"
ptg000004l	AUGUSTUS	intron	11006192	11006306	1	+	.	transcript_id \g17631.t1\"; gene_id \"g17631\";"
ptg000004l	AUGUSTUS	CDS	11006307	11006377	1	+	0	transcript_id \g17631.t1\"; gene_id \"g17631\";"
ptg000004l	AUGUSTUS	exon	11006307	11006377	.	+	.	transcript_id \g17631.t1\"; gene_id \"g17631\";"
ptg000004l	AUGUSTUS	intron	11006378	11006502	0.81	+	.	transcript_id \g17631.t1\"; gene_id \"g17631\";"
ptg000004l	AUGUSTUS	CDS	11006503	11006517	0.81	+	1	transcript_id \g17631.t1\"; gene_id \"g17631\";"
ptg000004l	AUGUSTUS	exon	11006503	11006517	.	+	.	transcript_id \g17631.t1\"; gene_id \"g17631\";"
ptg000004l	AUGUSTUS	intron	11006518	11006728	0.81	+	.	transcript_id \g17631.t1\"; gene_id \"g17631\";"
ptg000004l	AUGUSTUS	CDS	11006729	11006840	1	+	1	transcript_id \g17631.t1\"; gene_id \"g17631\";"
ptg000004l	AUGUSTUS	exon	11006729	11006840	.	+	.	transcript_id \g17631.t1\"; gene_id \"g17631\";"
ptg000004l	AUGUSTUS	intron	11006841	11007223	0.93	+	.	transcript_id \g17631.t1\"; gene_id \"g17631\";"
ptg000004l	AUGUSTUS	CDS	11007224	11007323	0.93	+	0	transcript_id \g17631.t1\"; gene_id \"g17631\";"
ptg000004l	AUGUSTUS	exon	11007224	11007323	.	+	.	transcript_id \g17631.t1\"; gene_id \"g17631\";"
ptg000004l	AUGUSTUS	intron	11007324	11007818	1	+	.	transcript_id \g17631.t1\"; gene_id \"g17631\";"
ptg000004l	AUGUSTUS	CDS	11007819	11007881	1	+	2	transcript_id \g17631.t1\"; gene_id \"g17631\";"
ptg000004l	AUGUSTUS	exon	11007819	11007881	.	+	.	transcript_id \g17631.t1\"; gene_id \"g17631\";"
ptg000004l	AUGUSTUS	intron	11007882	11008155	1	+	.	transcript_id \g17631.t1\"; gene_id \"g17631\";"
ptg000004l	AUGUSTUS	CDS	11008156	11008266	1	+	2	transcript_id \g17631.t1\"; gene_id \"g17631\";"
ptg000004l	AUGUSTUS	exon	11008156	11008266	.	+	.	transcript_id \g17631.t1\"; gene_id \"g17631\";"
ptg000004l	AUGUSTUS	intron	11008267	11008349	1	+	.	transcript_id \g17631.t1\"; gene_id \"g17631\";"
ptg000004l	AUGUSTUS	CDS	11008350	11008534	1	+	2	transcript_id \g17631.t1\"; gene_id \"g17631\";"
ptg000004l	AUGUSTUS	exon	11008350	11008534	.	+	.	transcript_id \g17631.t1\"; gene_id \"g17631\";"
ptg000004l	AUGUSTUS	intron	11008535	11009265	1	+	.	transcript_id \g17631.t1\"; gene_id \"g17631\";"
ptg000004l	AUGUSTUS	CDS	11009266	11009404	0.99	+	0	transcript_id \g17631.t1\"; gene_id \"g17631\";"
ptg000004l	AUGUSTUS	exon	11009266	11009404	.	+	.	transcript_id \g17631.t1\"; gene_id \"g17631\";"
ptg000004l	AUGUSTUS	intron	11009405	11009618	0.93	+	.	transcript_id \g17631.t1\"; gene_id \"g17631\";"
ptg000004l	AUGUSTUS	CDS	11009619	11009718	0.93	+	2	transcript_id \g17631.t1\"; gene_id \"g17631\";"
ptg000004l	AUGUSTUS	exon	11009619	11009718	.	+	.	transcript_id \g17631.t1\"; gene_id \"g17631\";"
ptg000004l	AUGUSTUS	intron	11009719	11009799	1	+	.	transcript_id \g17631.t1\"; gene_id \"g17631\";"
ptg000004l	AUGUSTUS	CDS	11009800	11009901	1	+	1	transcript_id \g17631.t1\"; gene_id \"g17631\";"
ptg000004l	AUGUSTUS	exon	11009800	11009901	.	+	.	transcript_id \g17631.t1\"; gene_id \"g17631\";"
ptg000004l	AUGUSTUS	intron	11009902	11010109	1	+	.	transcript_id \g17631.t1\"; gene_id \"g17631\";"
ptg000004l	AUGUSTUS	CDS	11010110	11010361	1	+	1	transcript_id \g17631.t1\"; gene_id \"g17631\";"
ptg000004l	AUGUSTUS	exon	11010110	11010361	.	+	.	transcript_id \g17631.t1\"; gene_id \"g17631\";"
ptg000004l	AUGUSTUS	intron	11010362	11011033	1	+	.	transcript_id \g17631.t1\"; gene_id \"g17631\";"
ptg000004l	AUGUSTUS	CDS	11011034	11011145	0.97	+	1	transcript_id \g17631.t1\"; gene_id \"g17631\";"
ptg000004l	AUGUSTUS	exon	11011034	11011145	.	+	.	transcript_id \g17631.t1\"; gene_id \"g17631\";"
ptg000004l	AUGUSTUS	intron	11011146	11011626	0.79	+	.	transcript_id \g17631.t1\"; gene_id \"g17631\";"
ptg000004l	AUGUSTUS	CDS	11011627	11011656	0.78	+	0	transcript_id \g17631.t1\"; gene_id \"g17631\";"
ptg000004l	AUGUSTUS	exon	11011627	11011656	.	+	.	transcript_id \g17631.t1\"; gene_id \"g17631\";"
ptg000004l	AUGUSTUS	stop_codon	11011654	11011656	.	+	0	transcript_id \g17631.t1\"; gene_id \"g17631\";"
ptg000004l	AUGUSTUS	transcript	11039020	11044844	0.74	+	.	g17637.t1
ptg000004l	AUGUSTUS	start_codon	11039020	11039022	.	+	0	transcript_id \g17637.t1\"; gene_id \"g17637\";"
ptg000004l	AUGUSTUS	CDS	11039020	11039256	0.99	+	0	transcript_id \g17637.t1\"; gene_id \"g17637\";"
ptg000004l	AUGUSTUS	exon	11039020	11039256	.	+	.	transcript_id \g17637.t1\"; gene_id \"g17637\";"
ptg000004l	AUGUSTUS	intron	11039257	11039372	0.99	+	.	transcript_id \g17637.t1\"; gene_id \"g17637\";"
ptg000004l	AUGUSTUS	CDS	11039373	11039443	1	+	0	transcript_id \g17637.t1\"; gene_id \"g17637\";"
ptg000004l	AUGUSTUS	exon	11039373	11039443	.	+	.	transcript_id \g17637.t1\"; gene_id \"g17637\";"
ptg000004l	AUGUSTUS	intron	11039444	11039570	0.79	+	.	transcript_id \g17637.t1\"; gene_id \"g17637\";"
ptg000004l	AUGUSTUS	CDS	11039571	11039585	0.79	+	1	transcript_id \g17637.t1\"; gene_id \"g17637\";"
ptg000004l	AUGUSTUS	exon	11039571	11039585	.	+	.	transcript_id \g17637.t1\"; gene_id \"g17637\";"
ptg000004l	AUGUSTUS	intron	11039586	11039795	0.79	+	.	transcript_id \g17637.t1\"; gene_id \"g17637\";"
ptg000004l	AUGUSTUS	CDS	11039796	11039907	1	+	1	transcript_id \g17637.t1\"; gene_id \"g17637\";"
ptg000004l	AUGUSTUS	exon	11039796	11039907	.	+	.	transcript_id \g17637.t1\"; gene_id \"g17637\";"
ptg000004l	AUGUSTUS	intron	11039908	11040276	1	+	.	transcript_id \g17637.t1\"; gene_id \"g17637\";"
ptg000004l	AUGUSTUS	CDS	11040277	11040376	1	+	0	transcript_id \g17637.t1\"; gene_id \"g17637\";"
ptg000004l	AUGUSTUS	exon	11040277	11040376	.	+	.	transcript_id \g17637.t1\"; gene_id \"g17637\";"
ptg000004l	AUGUSTUS	intron	11040377	11040881	1	+	.	transcript_id \g17637.t1\"; gene_id \"g17637\";"
ptg000004l	AUGUSTUS	CDS	11040882	11040944	1	+	2	transcript_id \g17637.t1\"; gene_id \"g17637\";"
ptg000004l	AUGUSTUS	exon	11040882	11040944	.	+	.	transcript_id \g17637.t1\"; gene_id \"g17637\";"
ptg000004l	AUGUSTUS	intron	11040945	11041220	1	+	.	transcript_id \g17637.t1\"; gene_id \"g17637\";"
ptg000004l	AUGUSTUS	CDS	11041221	11041331	1	+	2	transcript_id \g17637.t1\"; gene_id \"g17637\";"
ptg000004l	AUGUSTUS	exon	11041221	11041331	.	+	.	transcript_id \g17637.t1\"; gene_id \"g17637\";"
ptg000004l	AUGUSTUS	intron	11041332	11041414	1	+	.	transcript_id \g17637.t1\"; gene_id \"g17637\";"
ptg000004l	AUGUSTUS	CDS	11041415	11041599	1	+	2	transcript_id \g17637.t1\"; gene_id \"g17637\";"
ptg000004l	AUGUSTUS	exon	11041415	11041599	.	+	.	transcript_id \g17637.t1\"; gene_id \"g17637\";"
ptg000004l	AUGUSTUS	intron	11041600	11042324	1	+	.	transcript_id \g17637.t1\"; gene_id \"g17637\";"
ptg000004l	AUGUSTUS	CDS	11042325	11042463	1	+	0	transcript_id \g17637.t1\"; gene_id \"g17637\";"
ptg000004l	AUGUSTUS	exon	11042325	11042463	.	+	.	transcript_id \g17637.t1\"; gene_id \"g17637\";"
ptg000004l	AUGUSTUS	intron	11042464	11042676	1	+	.	transcript_id \g17637.t1\"; gene_id \"g17637\";"
ptg000004l	AUGUSTUS	CDS	11042677	11042776	1	+	2	transcript_id \g17637.t1\"; gene_id \"g17637\";"
ptg000004l	AUGUSTUS	exon	11042677	11042776	.	+	.	transcript_id \g17637.t1\"; gene_id \"g17637\";"
ptg000004l	AUGUSTUS	intron	11042777	11042852	1	+	.	transcript_id \g17637.t1\"; gene_id \"g17637\";"
ptg000004l	AUGUSTUS	CDS	11042853	11042954	1	+	1	transcript_id \g17637.t1\"; gene_id \"g17637\";"
ptg000004l	AUGUSTUS	exon	11042853	11042954	.	+	.	transcript_id \g17637.t1\"; gene_id \"g17637\";"
ptg000004l	AUGUSTUS	intron	11042955	11043162	1	+	.	transcript_id \g17637.t1\"; gene_id \"g17637\";"
ptg000004l	AUGUSTUS	CDS	11043163	11043414	1	+	1	transcript_id \g17637.t1\"; gene_id \"g17637\";"
ptg000004l	AUGUSTUS	exon	11043163	11043414	.	+	.	transcript_id \g17637.t1\"; gene_id \"g17637\";"
ptg000004l	AUGUSTUS	intron	11043415	11044228	1	+	.	transcript_id \g17637.t1\"; gene_id \"g17637\";"
ptg000004l	AUGUSTUS	CDS	11044229	11044340	1	+	1	transcript_id \g17637.t1\"; gene_id \"g17637\";"
ptg000004l	AUGUSTUS	exon	11044229	11044340	.	+	.	transcript_id \g17637.t1\"; gene_id \"g17637\";"
ptg000004l	AUGUSTUS	intron	11044341	11044814	1	+	.	transcript_id \g17637.t1\"; gene_id \"g17637\";"
ptg000004l	AUGUSTUS	CDS	11044815	11044844	0.95	+	0	transcript_id \g17637.t1\"; gene_id \"g17637\";"
ptg000004l	AUGUSTUS	exon	11044815	11044844	.	+	.	transcript_id \g17637.t1\"; gene_id \"g17637\";"
ptg000004l	AUGUSTUS	stop_codon	11044842	11044844	.	+	0	transcript_id \g17637.t1\"; gene_id \"g17637\";"
ptg000004l	AUGUSTUS	transcript	17220196	17221752	0.42	+	.	g19004.t1
ptg000004l	AUGUSTUS	start_codon	17220196	17220198	.	+	0	transcript_id \g19004.t1\"; gene_id \"g19004\";"
ptg000004l	AUGUSTUS	CDS	17220196	17221752	0.42	+	0	transcript_id \g19004.t1\"; gene_id \"g19004\";"
ptg000004l	AUGUSTUS	exon	17220196	17221752	.	+	.	transcript_id \g19004.t1\"; gene_id \"g19004\";"
ptg000004l	AUGUSTUS	stop_codon	17221750	17221752	.	+	0	transcript_id \g19004.t1\"; gene_id \"g19004\";"
ptg000004l	AUGUSTUS	transcript	17232272	17233828	0.59	+	.	g19008.t1
ptg000004l	AUGUSTUS	start_codon	17232272	17232274	.	+	0	transcript_id \g19008.t1\"; gene_id \"g19008\";"
ptg000004l	AUGUSTUS	CDS	17232272	17233828	0.59	+	0	transcript_id \g19008.t1\"; gene_id \"g19008\";"
ptg000004l	AUGUSTUS	exon	17232272	17233828	.	+	.	transcript_id \g19008.t1\"; gene_id \"g19008\";"
ptg000004l	AUGUSTUS	stop_codon	17233826	17233828	.	+	0	transcript_id \g19008.t1\"; gene_id \"g19008\";"
ptg000005l	AUGUSTUS	transcript	8581661	8586788	1	+	.	g23079.t1
ptg000005l	AUGUSTUS	start_codon	8581661	8581663	.	+	0	transcript_id \g23079.t1\"; gene_id \"g23079\";"
ptg000005l	AUGUSTUS	CDS	8581661	8581894	1	+	0	transcript_id \g23079.t1\"; gene_id \"g23079\";"
ptg000005l	AUGUSTUS	exon	8581661	8581894	.	+	.	transcript_id \g23079.t1\"; gene_id \"g23079\";"
ptg000005l	AUGUSTUS	intron	8581895	8582243	1	+	.	transcript_id \g23079.t1\"; gene_id \"g23079\";"
ptg000005l	AUGUSTUS	CDS	8582244	8582314	1	+	0	transcript_id \g23079.t1\"; gene_id \"g23079\";"
ptg000005l	AUGUSTUS	exon	8582244	8582314	.	+	.	transcript_id \g23079.t1\"; gene_id \"g23079\";"
ptg000005l	AUGUSTUS	intron	8582315	8582423	1	+	.	transcript_id \g23079.t1\"; gene_id \"g23079\";"
ptg000005l	AUGUSTUS	CDS	8582424	8582438	1	+	1	transcript_id \g23079.t1\"; gene_id \"g23079\";"
ptg000005l	AUGUSTUS	exon	8582424	8582438	.	+	.	transcript_id \g23079.t1\"; gene_id \"g23079\";"
ptg000005l	AUGUSTUS	intron	8582439	8582627	1	+	.	transcript_id \g23079.t1\"; gene_id \"g23079\";"
ptg000005l	AUGUSTUS	CDS	8582628	8582739	1	+	1	transcript_id \g23079.t1\"; gene_id \"g23079\";"
ptg000005l	AUGUSTUS	exon	8582628	8582739	.	+	.	transcript_id \g23079.t1\"; gene_id \"g23079\";"
ptg000005l	AUGUSTUS	intron	8582740	8583141	1	+	.	transcript_id \g23079.t1\"; gene_id \"g23079\";"
ptg000005l	AUGUSTUS	CDS	8583142	8583241	1	+	0	transcript_id \g23079.t1\"; gene_id \"g23079\";"
ptg000005l	AUGUSTUS	exon	8583142	8583241	.	+	.	transcript_id \g23079.t1\"; gene_id \"g23079\";"
ptg000005l	AUGUSTUS	intron	8583242	8583770	1	+	.	transcript_id \g23079.t1\"; gene_id \"g23079\";"
ptg000005l	AUGUSTUS	CDS	8583771	8583833	1	+	2	transcript_id \g23079.t1\"; gene_id \"g23079\";"
ptg000005l	AUGUSTUS	exon	8583771	8583833	.	+	.	transcript_id \g23079.t1\"; gene_id \"g23079\";"
ptg000005l	AUGUSTUS	intron	8583834	8584022	1	+	.	transcript_id \g23079.t1\"; gene_id \"g23079\";"
ptg000005l	AUGUSTUS	CDS	8584023	8584133	1	+	2	transcript_id \g23079.t1\"; gene_id \"g23079\";"
ptg000005l	AUGUSTUS	exon	8584023	8584133	.	+	.	transcript_id \g23079.t1\"; gene_id \"g23079\";"
ptg000005l	AUGUSTUS	intron	8584134	8584229	1	+	.	transcript_id \g23079.t1\"; gene_id \"g23079\";"
ptg000005l	AUGUSTUS	CDS	8584230	8584414	1	+	2	transcript_id \g23079.t1\"; gene_id \"g23079\";"
ptg000005l	AUGUSTUS	exon	8584230	8584414	.	+	.	transcript_id \g23079.t1\"; gene_id \"g23079\";"
ptg000005l	AUGUSTUS	intron	8584415	8584781	1	+	.	transcript_id \g23079.t1\"; gene_id \"g23079\";"
ptg000005l	AUGUSTUS	CDS	8584782	8584920	1	+	0	transcript_id \g23079.t1\"; gene_id \"g23079\";"
ptg000005l	AUGUSTUS	exon	8584782	8584920	.	+	.	transcript_id \g23079.t1\"; gene_id \"g23079\";"
ptg000005l	AUGUSTUS	intron	8584921	8585130	1	+	.	transcript_id \g23079.t1\"; gene_id \"g23079\";"
ptg000005l	AUGUSTUS	CDS	8585131	8585248	1	+	2	transcript_id \g23079.t1\"; gene_id \"g23079\";"
ptg000005l	AUGUSTUS	exon	8585131	8585248	.	+	.	transcript_id \g23079.t1\"; gene_id \"g23079\";"
ptg000005l	AUGUSTUS	intron	8585249	8585330	1	+	.	transcript_id \g23079.t1\"; gene_id \"g23079\";"
ptg000005l	AUGUSTUS	CDS	8585331	8585432	1	+	1	transcript_id \g23079.t1\"; gene_id \"g23079\";"
ptg000005l	AUGUSTUS	exon	8585331	8585432	.	+	.	transcript_id \g23079.t1\"; gene_id \"g23079\";"
ptg000005l	AUGUSTUS	intron	8585433	8585625	1	+	.	transcript_id \g23079.t1\"; gene_id \"g23079\";"
ptg000005l	AUGUSTUS	CDS	8585626	8585877	1	+	1	transcript_id \g23079.t1\"; gene_id \"g23079\";"
ptg000005l	AUGUSTUS	exon	8585626	8585877	.	+	.	transcript_id \g23079.t1\"; gene_id \"g23079\";"
ptg000005l	AUGUSTUS	intron	8585878	8586208	1	+	.	transcript_id \g23079.t1\"; gene_id \"g23079\";"
ptg000005l	AUGUSTUS	CDS	8586209	8586320	1	+	1	transcript_id \g23079.t1\"; gene_id \"g23079\";"
ptg000005l	AUGUSTUS	exon	8586209	8586320	.	+	.	transcript_id \g23079.t1\"; gene_id \"g23079\";"
ptg000005l	AUGUSTUS	intron	8586321	8586758	1	+	.	transcript_id \g23079.t1\"; gene_id \"g23079\";"
ptg000005l	AUGUSTUS	CDS	8586759	8586788	1	+	0	transcript_id \g23079.t1\"; gene_id \"g23079\";"
ptg000005l	AUGUSTUS	exon	8586759	8586788	.	+	.	transcript_id \g23079.t1\"; gene_id \"g23079\";"
ptg000005l	AUGUSTUS	stop_codon	8586786	8586788	.	+	0	transcript_id \g23079.t1\"; gene_id \"g23079\";"
ptg000005l	AUGUSTUS	transcript	17184566	17188114	0.35	-	.	g24578.t1
ptg000005l	AUGUSTUS	stop_codon	17184566	17184568	.	-	0	transcript_id \g24578.t1\"; gene_id \"g24578\";"
ptg000005l	AUGUSTUS	CDS	17184566	17184688	1	-	0	transcript_id \g24578.t1\"; gene_id \"g24578\";"
ptg000005l	AUGUSTUS	exon	17184566	17184688	.	-	.	transcript_id \g24578.t1\"; gene_id \"g24578\";"
ptg000005l	AUGUSTUS	intron	17184689	17184789	1	-	.	transcript_id \g24578.t1\"; gene_id \"g24578\";"
ptg000005l	AUGUSTUS	CDS	17184790	17184942	1	-	0	transcript_id \g24578.t1\"; gene_id \"g24578\";"
ptg000005l	AUGUSTUS	exon	17184790	17184942	.	-	.	transcript_id \g24578.t1\"; gene_id \"g24578\";"
ptg000005l	AUGUSTUS	intron	17184943	17185031	1	-	.	transcript_id \g24578.t1\"; gene_id \"g24578\";"
ptg000005l	AUGUSTUS	CDS	17185032	17185412	0.9	-	0	transcript_id \g24578.t1\"; gene_id \"g24578\";"
ptg000005l	AUGUSTUS	exon	17185032	17185412	.	-	.	transcript_id \g24578.t1\"; gene_id \"g24578\";"
ptg000005l	AUGUSTUS	intron	17185413	17185503	0.9	-	.	transcript_id \g24578.t1\"; gene_id \"g24578\";"
ptg000005l	AUGUSTUS	CDS	17185504	17185645	0.85	-	1	transcript_id \g24578.t1\"; gene_id \"g24578\";"
ptg000005l	AUGUSTUS	exon	17185504	17185645	.	-	.	transcript_id \g24578.t1\"; gene_id \"g24578\";"
ptg000005l	AUGUSTUS	intron	17185646	17185746	0.85	-	.	transcript_id \g24578.t1\"; gene_id \"g24578\";"
ptg000005l	AUGUSTUS	CDS	17185747	17185882	0.41	-	2	transcript_id \g24578.t1\"; gene_id \"g24578\";"
ptg000005l	AUGUSTUS	exon	17185747	17185882	.	-	.	transcript_id \g24578.t1\"; gene_id \"g24578\";"
ptg000005l	AUGUSTUS	intron	17185883	17186117	0.41	-	.	transcript_id \g24578.t1\"; gene_id \"g24578\";"
ptg000005l	AUGUSTUS	CDS	17186118	17186199	0.99	-	0	transcript_id \g24578.t1\"; gene_id \"g24578\";"
ptg000005l	AUGUSTUS	exon	17186118	17186199	.	-	.	transcript_id \g24578.t1\"; gene_id \"g24578\";"
ptg000005l	AUGUSTUS	intron	17186200	17186309	1	-	.	transcript_id \g24578.t1\"; gene_id \"g24578\";"
ptg000005l	AUGUSTUS	CDS	17186310	17186489	1	-	0	transcript_id \g24578.t1\"; gene_id \"g24578\";"
ptg000005l	AUGUSTUS	exon	17186310	17186489	.	-	.	transcript_id \g24578.t1\"; gene_id \"g24578\";"
ptg000005l	AUGUSTUS	intron	17186490	17186568	0.99	-	.	transcript_id \g24578.t1\"; gene_id \"g24578\";"
ptg000005l	AUGUSTUS	CDS	17186569	17186831	0.99	-	2	transcript_id \g24578.t1\"; gene_id \"g24578\";"
ptg000005l	AUGUSTUS	exon	17186569	17186831	.	-	.	transcript_id \g24578.t1\"; gene_id \"g24578\";"
ptg000005l	AUGUSTUS	intron	17186832	17187461	1	-	.	transcript_id \g24578.t1\"; gene_id \"g24578\";"
ptg000005l	AUGUSTUS	CDS	17187462	17187564	1	-	0	transcript_id \g24578.t1\"; gene_id \"g24578\";"
ptg000005l	AUGUSTUS	exon	17187462	17187564	.	-	.	transcript_id \g24578.t1\"; gene_id \"g24578\";"
ptg000005l	AUGUSTUS	intron	17187565	17187683	1	-	.	transcript_id \g24578.t1\"; gene_id \"g24578\";"
ptg000005l	AUGUSTUS	CDS	17187684	17187821	0.97	-	0	transcript_id \g24578.t1\"; gene_id \"g24578\";"
ptg000005l	AUGUSTUS	exon	17187684	17187821	.	-	.	transcript_id \g24578.t1\"; gene_id \"g24578\";"
ptg000005l	AUGUSTUS	intron	17187822	17188006	0.96	-	.	transcript_id \g24578.t1\"; gene_id \"g24578\";"
ptg000005l	AUGUSTUS	CDS	17188007	17188114	0.97	-	0	transcript_id \g24578.t1\"; gene_id \"g24578\";"
ptg000005l	AUGUSTUS	exon	17188007	17188114	.	-	.	transcript_id \g24578.t1\"; gene_id \"g24578\";"
ptg000005l	AUGUSTUS	start_codon	17188112	17188114	.	-	0	transcript_id \g24578.t1\"; gene_id \"g24578\";"
ptg000005l	AUGUSTUS	transcript	17189504	17193860	0.86	-	.	g24580.t1
ptg000005l	AUGUSTUS	stop_codon	17189504	17189506	.	-	0	transcript_id \g24580.t1\"; gene_id \"g24580\";"
ptg000005l	AUGUSTUS	CDS	17189504	17189626	0.92	-	0	transcript_id \g24580.t1\"; gene_id \"g24580\";"
ptg000005l	AUGUSTUS	exon	17189504	17189626	.	-	.	transcript_id \g24580.t1\"; gene_id \"g24580\";"
ptg000005l	AUGUSTUS	intron	17189627	17189734	1	-	.	transcript_id \g24580.t1\"; gene_id \"g24580\";"
ptg000005l	AUGUSTUS	CDS	17189735	17189899	1	-	0	transcript_id \g24580.t1\"; gene_id \"g24580\";"
ptg000005l	AUGUSTUS	exon	17189735	17189899	.	-	.	transcript_id \g24580.t1\"; gene_id \"g24580\";"
ptg000005l	AUGUSTUS	intron	17189900	17189992	1	-	.	transcript_id \g24580.t1\"; gene_id \"g24580\";"
ptg000005l	AUGUSTUS	CDS	17189993	17190373	1	-	0	transcript_id \g24580.t1\"; gene_id \"g24580\";"
ptg000005l	AUGUSTUS	exon	17189993	17190373	.	-	.	transcript_id \g24580.t1\"; gene_id \"g24580\";"
ptg000005l	AUGUSTUS	intron	17190374	17190489	1	-	.	transcript_id \g24580.t1\"; gene_id \"g24580\";"
ptg000005l	AUGUSTUS	CDS	17190490	17190631	1	-	1	transcript_id \g24580.t1\"; gene_id \"g24580\";"
ptg000005l	AUGUSTUS	exon	17190490	17190631	.	-	.	transcript_id \g24580.t1\"; gene_id \"g24580\";"
ptg000005l	AUGUSTUS	intron	17190632	17190709	1	-	.	transcript_id \g24580.t1\"; gene_id \"g24580\";"
ptg000005l	AUGUSTUS	CDS	17190710	17190772	1	-	1	transcript_id \g24580.t1\"; gene_id \"g24580\";"
ptg000005l	AUGUSTUS	exon	17190710	17190772	.	-	.	transcript_id \g24580.t1\"; gene_id \"g24580\";"
ptg000005l	AUGUSTUS	intron	17190773	17190872	1	-	.	transcript_id \g24580.t1\"; gene_id \"g24580\";"
ptg000005l	AUGUSTUS	CDS	17190873	17190951	1	-	2	transcript_id \g24580.t1\"; gene_id \"g24580\";"
ptg000005l	AUGUSTUS	exon	17190873	17190951	.	-	.	transcript_id \g24580.t1\"; gene_id \"g24580\";"
ptg000005l	AUGUSTUS	intron	17190952	17191076	1	-	.	transcript_id \g24580.t1\"; gene_id \"g24580\";"
ptg000005l	AUGUSTUS	CDS	17191077	17191158	1	-	0	transcript_id \g24580.t1\"; gene_id \"g24580\";"
ptg000005l	AUGUSTUS	exon	17191077	17191158	.	-	.	transcript_id \g24580.t1\"; gene_id \"g24580\";"
ptg000005l	AUGUSTUS	intron	17191159	17191279	1	-	.	transcript_id \g24580.t1\"; gene_id \"g24580\";"
ptg000005l	AUGUSTUS	CDS	17191280	17191459	1	-	0	transcript_id \g24580.t1\"; gene_id \"g24580\";"
ptg000005l	AUGUSTUS	exon	17191280	17191459	.	-	.	transcript_id \g24580.t1\"; gene_id \"g24580\";"
ptg000005l	AUGUSTUS	intron	17191460	17191541	1	-	.	transcript_id \g24580.t1\"; gene_id \"g24580\";"
ptg000005l	AUGUSTUS	CDS	17191542	17191804	1	-	2	transcript_id \g24580.t1\"; gene_id \"g24580\";"
ptg000005l	AUGUSTUS	exon	17191542	17191804	.	-	.	transcript_id \g24580.t1\"; gene_id \"g24580\";"
ptg000005l	AUGUSTUS	intron	17191805	17193216	1	-	.	transcript_id \g24580.t1\"; gene_id \"g24580\";"
ptg000005l	AUGUSTUS	CDS	17193217	17193319	1	-	0	transcript_id \g24580.t1\"; gene_id \"g24580\";"
ptg000005l	AUGUSTUS	exon	17193217	17193319	.	-	.	transcript_id \g24580.t1\"; gene_id \"g24580\";"
ptg000005l	AUGUSTUS	intron	17193320	17193420	1	-	.	transcript_id \g24580.t1\"; gene_id \"g24580\";"
ptg000005l	AUGUSTUS	CDS	17193421	17193558	1	-	0	transcript_id \g24580.t1\"; gene_id \"g24580\";"
ptg000005l	AUGUSTUS	exon	17193421	17193558	.	-	.	transcript_id \g24580.t1\"; gene_id \"g24580\";"
ptg000005l	AUGUSTUS	intron	17193559	17193752	1	-	.	transcript_id \g24580.t1\"; gene_id \"g24580\";"
ptg000005l	AUGUSTUS	CDS	17193753	17193860	0.94	-	0	transcript_id \g24580.t1\"; gene_id \"g24580\";"
ptg000005l	AUGUSTUS	exon	17193753	17193860	.	-	.	transcript_id \g24580.t1\"; gene_id \"g24580\";"
ptg000005l	AUGUSTUS	start_codon	17193858	17193860	.	-	0	transcript_id \g24580.t1\"; gene_id \"g24580\";"
ptg000005l	AUGUSTUS	transcript	17197106	17198732	0.51	-	.	g24581.t1
ptg000005l	AUGUSTUS	stop_codon	17197106	17197108	.	-	0	transcript_id \g24581.t1\"; gene_id \"g24581\";"
ptg000005l	AUGUSTUS	CDS	17197106	17197458	0.51	-	2	transcript_id \g24581.t1\"; gene_id \"g24581\";"
ptg000005l	AUGUSTUS	exon	17197106	17197458	.	-	.	transcript_id \g24581.t1\"; gene_id \"g24581\";"
ptg000005l	AUGUSTUS	intron	17197459	17198132	0.86	-	.	transcript_id \g24581.t1\"; gene_id \"g24581\";"
ptg000005l	AUGUSTUS	CDS	17198133	17198235	0.96	-	0	transcript_id \g24581.t1\"; gene_id \"g24581\";"
ptg000005l	AUGUSTUS	exon	17198133	17198235	.	-	.	transcript_id \g24581.t1\"; gene_id \"g24581\";"
ptg000005l	AUGUSTUS	intron	17198236	17198319	1	-	.	transcript_id \g24581.t1\"; gene_id \"g24581\";"
ptg000005l	AUGUSTUS	CDS	17198320	17198457	1	-	0	transcript_id \g24581.t1\"; gene_id \"g24581\";"
ptg000005l	AUGUSTUS	exon	17198320	17198457	.	-	.	transcript_id \g24581.t1\"; gene_id \"g24581\";"
ptg000005l	AUGUSTUS	intron	17198458	17198624	1	-	.	transcript_id \g24581.t1\"; gene_id \"g24581\";"
ptg000005l	AUGUSTUS	CDS	17198625	17198732	1	-	0	transcript_id \g24581.t1\"; gene_id \"g24581\";"
ptg000005l	AUGUSTUS	exon	17198625	17198732	.	-	.	transcript_id \g24581.t1\"; gene_id \"g24581\";"
ptg000005l	AUGUSTUS	start_codon	17198730	17198732	.	-	0	transcript_id \g24581.t1\"; gene_id \"g24581\";"
ptg000005l	AUGUSTUS	transcript	17202270	17204934	0.23	-	.	g24582.t1
ptg000005l	AUGUSTUS	stop_codon	17202270	17202272	.	-	0	transcript_id \g24582.t1\"; gene_id \"g24582\";"
ptg000005l	AUGUSTUS	CDS	17202270	17202395	0.97	-	0	transcript_id \g24582.t1\"; gene_id \"g24582\";"
ptg000005l	AUGUSTUS	exon	17202270	17202395	.	-	.	transcript_id \g24582.t1\"; gene_id \"g24582\";"
ptg000005l	AUGUSTUS	intron	17202396	17202494	0.96	-	.	transcript_id \g24582.t1\"; gene_id \"g24582\";"
ptg000005l	AUGUSTUS	CDS	17202495	17202650	0.96	-	0	transcript_id \g24582.t1\"; gene_id \"g24582\";"
ptg000005l	AUGUSTUS	exon	17202495	17202650	.	-	.	transcript_id \g24582.t1\"; gene_id \"g24582\";"
ptg000005l	AUGUSTUS	intron	17202651	17202854	1	-	.	transcript_id \g24582.t1\"; gene_id \"g24582\";"
ptg000005l	AUGUSTUS	CDS	17202855	17202919	1	-	2	transcript_id \g24582.t1\"; gene_id \"g24582\";"
ptg000005l	AUGUSTUS	exon	17202855	17202919	.	-	.	transcript_id \g24582.t1\"; gene_id \"g24582\";"
ptg000005l	AUGUSTUS	intron	17202920	17203008	1	-	.	transcript_id \g24582.t1\"; gene_id \"g24582\";"
ptg000005l	AUGUSTUS	CDS	17203009	17203244	0.46	-	1	transcript_id \g24582.t1\"; gene_id \"g24582\";"
ptg000005l	AUGUSTUS	exon	17203009	17203244	.	-	.	transcript_id \g24582.t1\"; gene_id \"g24582\";"
ptg000005l	AUGUSTUS	intron	17203245	17203851	0.45	-	.	transcript_id \g24582.t1\"; gene_id \"g24582\";"
ptg000005l	AUGUSTUS	CDS	17203852	17203933	0.95	-	2	transcript_id \g24582.t1\"; gene_id \"g24582\";"
ptg000005l	AUGUSTUS	exon	17203852	17203933	.	-	.	transcript_id \g24582.t1\"; gene_id \"g24582\";"
ptg000005l	AUGUSTUS	intron	17203934	17204041	0.95	-	.	transcript_id \g24582.t1\"; gene_id \"g24582\";"
ptg000005l	AUGUSTUS	CDS	17204042	17204120	0.97	-	0	transcript_id \g24582.t1\"; gene_id \"g24582\";"
ptg000005l	AUGUSTUS	exon	17204042	17204120	.	-	.	transcript_id \g24582.t1\"; gene_id \"g24582\";"
ptg000005l	AUGUSTUS	intron	17204121	17204230	1	-	.	transcript_id \g24582.t1\"; gene_id \"g24582\";"
ptg000005l	AUGUSTUS	CDS	17204231	17204407	1	-	0	transcript_id \g24582.t1\"; gene_id \"g24582\";"
ptg000005l	AUGUSTUS	exon	17204231	17204407	.	-	.	transcript_id \g24582.t1\"; gene_id \"g24582\";"
ptg000005l	AUGUSTUS	intron	17204408	17204655	0.5	-	.	transcript_id \g24582.t1\"; gene_id \"g24582\";"
ptg000005l	AUGUSTUS	CDS	17204656	17204934	0.47	-	0	transcript_id \g24582.t1\"; gene_id \"g24582\";"
ptg000005l	AUGUSTUS	exon	17204656	17204934	.	-	.	transcript_id \g24582.t1\"; gene_id \"g24582\";"
ptg000005l	AUGUSTUS	start_codon	17204932	17204934	.	-	0	transcript_id \g24582.t1\"; gene_id \"g24582\";"
ptg000005l	AUGUSTUS	transcript	17210320	17211122	0.58	-	.	g24585.t1
ptg000005l	AUGUSTUS	stop_codon	17210320	17210322	.	-	0	transcript_id \g24585.t1\"; gene_id \"g24585\";"
ptg000005l	AUGUSTUS	CDS	17210320	17210445	0.64	-	0	transcript_id \g24585.t1\"; gene_id \"g24585\";"
ptg000005l	AUGUSTUS	exon	17210320	17210445	.	-	.	transcript_id \g24585.t1\"; gene_id \"g24585\";"
ptg000005l	AUGUSTUS	intron	17210446	17210546	0.89	-	.	transcript_id \g24585.t1\"; gene_id \"g24585\";"
ptg000005l	AUGUSTUS	CDS	17210547	17210675	0.86	-	0	transcript_id \g24585.t1\"; gene_id \"g24585\";"
ptg000005l	AUGUSTUS	exon	17210547	17210675	.	-	.	transcript_id \g24585.t1\"; gene_id \"g24585\";"
ptg000005l	AUGUSTUS	intron	17210676	17211017	0.82	-	.	transcript_id \g24585.t1\"; gene_id \"g24585\";"
ptg000005l	AUGUSTUS	CDS	17211018	17211122	0.82	-	0	transcript_id \g24585.t1\"; gene_id \"g24585\";"
ptg000005l	AUGUSTUS	exon	17211018	17211122	.	-	.	transcript_id \g24585.t1\"; gene_id \"g24585\";"
ptg000005l	AUGUSTUS	start_codon	17211120	17211122	.	-	0	transcript_id \g24585.t1\"; gene_id \"g24585\";"
ptg000005l	AUGUSTUS	transcript	17278394	17281683	0.93	+	.	g24592.t1
ptg000005l	AUGUSTUS	start_codon	17278394	17278396	.	+	0	transcript_id \g24592.t1\"; gene_id \"g24592\";"
ptg000005l	AUGUSTUS	CDS	17278394	17278699	0.93	+	0	transcript_id \g24592.t1\"; gene_id \"g24592\";"
ptg000005l	AUGUSTUS	exon	17278394	17278699	.	+	.	transcript_id \g24592.t1\"; gene_id \"g24592\";"
ptg000005l	AUGUSTUS	intron	17278700	17279514	1	+	.	transcript_id \g24592.t1\"; gene_id \"g24592\";"
ptg000005l	AUGUSTUS	CDS	17279515	17280258	1	+	0	transcript_id \g24592.t1\"; gene_id \"g24592\";"
ptg000005l	AUGUSTUS	exon	17279515	17280258	.	+	.	transcript_id \g24592.t1\"; gene_id \"g24592\";"
ptg000005l	AUGUSTUS	intron	17280259	17280365	1	+	.	transcript_id \g24592.t1\"; gene_id \"g24592\";"
ptg000005l	AUGUSTUS	CDS	17280366	17280559	1	+	0	transcript_id \g24592.t1\"; gene_id \"g24592\";"
ptg000005l	AUGUSTUS	exon	17280366	17280559	.	+	.	transcript_id \g24592.t1\"; gene_id \"g24592\";"
ptg000005l	AUGUSTUS	intron	17280560	17280663	1	+	.	transcript_id \g24592.t1\"; gene_id \"g24592\";"
ptg000005l	AUGUSTUS	CDS	17280664	17280853	1	+	1	transcript_id \g24592.t1\"; gene_id \"g24592\";"
ptg000005l	AUGUSTUS	exon	17280664	17280853	.	+	.	transcript_id \g24592.t1\"; gene_id \"g24592\";"
ptg000005l	AUGUSTUS	intron	17280854	17280965	1	+	.	transcript_id \g24592.t1\"; gene_id \"g24592\";"
ptg000005l	AUGUSTUS	CDS	17280966	17281068	1	+	0	transcript_id \g24592.t1\"; gene_id \"g24592\";"
ptg000005l	AUGUSTUS	exon	17280966	17281068	.	+	.	transcript_id \g24592.t1\"; gene_id \"g24592\";"
ptg000005l	AUGUSTUS	intron	17281069	17281528	1	+	.	transcript_id \g24592.t1\"; gene_id \"g24592\";"
ptg000005l	AUGUSTUS	CDS	17281529	17281683	1	+	2	transcript_id \g24592.t1\"; gene_id \"g24592\";"
ptg000005l	AUGUSTUS	exon	17281529	17281683	.	+	.	transcript_id \g24592.t1\"; gene_id \"g24592\";"
ptg000005l	AUGUSTUS	stop_codon	17281681	17281683	.	+	0	transcript_id \g24592.t1\"; gene_id \"g24592\";"
ptg000005l	AUGUSTUS	transcript	23859237	23861258	0.81	-	.	g25911.t1
ptg000005l	AUGUSTUS	stop_codon	23859237	23859239	.	-	0	transcript_id \g25911.t1\"; gene_id \"g25911\";"
ptg000005l	AUGUSTUS	CDS	23859237	23860907	0.96	-	0	transcript_id \g25911.t1\"; gene_id \"g25911\";"
ptg000005l	AUGUSTUS	exon	23859237	23860907	.	-	.	transcript_id \g25911.t1\"; gene_id \"g25911\";"
ptg000005l	AUGUSTUS	intron	23860908	23861246	0.94	-	.	transcript_id \g25911.t1\"; gene_id \"g25911\";"
ptg000005l	AUGUSTUS	CDS	23861247	23861258	0.84	-	0	transcript_id \g25911.t1\"; gene_id \"g25911\";"
ptg000005l	AUGUSTUS	exon	23861247	23861258	.	-	.	transcript_id \g25911.t1\"; gene_id \"g25911\";"
ptg000005l	AUGUSTUS	start_codon	23861256	23861258	.	-	0	transcript_id \g25911.t1\"; gene_id \"g25911\";"
ptg000006l	AUGUSTUS	transcript	18933032	18935506	0.83	+	.	g31486.t1
ptg000006l	AUGUSTUS	start_codon	18933032	18933034	.	+	0	transcript_id \g31486.t1\"; gene_id \"g31486\";"
ptg000006l	AUGUSTUS	CDS	18933032	18934831	0.83	+	0	transcript_id \g31486.t1\"; gene_id \"g31486\";"
ptg000006l	AUGUSTUS	exon	18933032	18934831	.	+	.	transcript_id \g31486.t1\"; gene_id \"g31486\";"
ptg000006l	AUGUSTUS	intron	18934832	18935347	0.83	+	.	transcript_id \g31486.t1\"; gene_id \"g31486\";"
ptg000006l	AUGUSTUS	CDS	18935348	18935506	0.83	+	0	transcript_id \g31486.t1\"; gene_id \"g31486\";"
ptg000006l	AUGUSTUS	exon	18935348	18935506	.	+	.	transcript_id \g31486.t1\"; gene_id \"g31486\";"
ptg000006l	AUGUSTUS	stop_codon	18935504	18935506	.	+	0	transcript_id \g31486.t1\"; gene_id \"g31486\";"
ptg000009l	AUGUSTUS	transcript	10675286	10675704	0.96	-	.	g33764.t1
ptg000009l	AUGUSTUS	stop_codon	10675286	10675288	.	-	0	transcript_id \g33764.t1\"; gene_id \"g33764\";"
ptg000009l	AUGUSTUS	CDS	10675286	10675493	1	-	1	transcript_id \g33764.t1\"; gene_id \"g33764\";"
ptg000009l	AUGUSTUS	exon	10675286	10675493	.	-	.	transcript_id \g33764.t1\"; gene_id \"g33764\";"
ptg000009l	AUGUSTUS	intron	10675494	10675576	0.96	-	.	transcript_id \g33764.t1\"; gene_id \"g33764\";"
ptg000009l	AUGUSTUS	CDS	10675577	10675704	0.96	-	0	transcript_id \g33764.t1\"; gene_id \"g33764\";"
ptg000009l	AUGUSTUS	exon	10675577	10675704	.	-	.	transcript_id \g33764.t1\"; gene_id \"g33764\";"
ptg000009l	AUGUSTUS	start_codon	10675702	10675704	.	-	0	transcript_id \g33764.t1\"; gene_id \"g33764\";"
ptg000009l	AUGUSTUS	transcript	10676480	10677409	0.38	-	.	g33765.t1
ptg000009l	AUGUSTUS	stop_codon	10676480	10676482	.	-	0	transcript_id \g33765.t1\"; gene_id \"g33765\";"
ptg000009l	AUGUSTUS	CDS	10676480	10676675	0.42	-	1	transcript_id \g33765.t1\"; gene_id \"g33765\";"
ptg000009l	AUGUSTUS	exon	10676480	10676675	.	-	.	transcript_id \g33765.t1\"; gene_id \"g33765\";"
ptg000009l	AUGUSTUS	intron	10676676	10676812	0.46	-	.	transcript_id \g33765.t1\"; gene_id \"g33765\";"
ptg000009l	AUGUSTUS	CDS	10676813	10676903	0.49	-	2	transcript_id \g33765.t1\"; gene_id \"g33765\";"
ptg000009l	AUGUSTUS	exon	10676813	10676903	.	-	.	transcript_id \g33765.t1\"; gene_id \"g33765\";"
ptg000009l	AUGUSTUS	intron	10676904	10677204	0.56	-	.	transcript_id \g33765.t1\"; gene_id \"g33765\";"
ptg000009l	AUGUSTUS	CDS	10677205	10677409	0.55	-	0	transcript_id \g33765.t1\"; gene_id \"g33765\";"
ptg000009l	AUGUSTUS	exon	10677205	10677409	.	-	.	transcript_id \g33765.t1\"; gene_id \"g33765\";"
ptg000009l	AUGUSTUS	start_codon	10677407	10677409	.	-	0	transcript_id \g33765.t1\"; gene_id \"g33765\";"
ptg000009l	AUGUSTUS	transcript	28742182	28743765	0.07	+	.	g37259.t1
ptg000009l	AUGUSTUS	start_codon	28742182	28742184	.	+	0	transcript_id \g37259.t1\"; gene_id \"g37259\";"
ptg000009l	AUGUSTUS	CDS	28742182	28742419	0.43	+	0	transcript_id \g37259.t1\"; gene_id \"g37259\";"
ptg000009l	AUGUSTUS	exon	28742182	28742419	.	+	.	transcript_id \g37259.t1\"; gene_id \"g37259\";"
ptg000009l	AUGUSTUS	intron	28742420	28742650	0.74	+	.	transcript_id \g37259.t1\"; gene_id \"g37259\";"
ptg000009l	AUGUSTUS	CDS	28742651	28743066	0.88	+	2	transcript_id \g37259.t1\"; gene_id \"g37259\";"
ptg000009l	AUGUSTUS	exon	28742651	28743066	.	+	.	transcript_id \g37259.t1\"; gene_id \"g37259\";"
ptg000009l	AUGUSTUS	intron	28743067	28743246	0.81	+	.	transcript_id \g37259.t1\"; gene_id \"g37259\";"
ptg000009l	AUGUSTUS	CDS	28743247	28743307	0.77	+	0	transcript_id \g37259.t1\"; gene_id \"g37259\";"
ptg000009l	AUGUSTUS	exon	28743247	28743307	.	+	.	transcript_id \g37259.t1\"; gene_id \"g37259\";"
ptg000009l	AUGUSTUS	intron	28743308	28743604	0.22	+	.	transcript_id \g37259.t1\"; gene_id \"g37259\";"
ptg000009l	AUGUSTUS	CDS	28743605	28743765	0.22	+	2	transcript_id \g37259.t1\"; gene_id \"g37259\";"
ptg000009l	AUGUSTUS	exon	28743605	28743765	.	+	.	transcript_id \g37259.t1\"; gene_id \"g37259\";"
ptg000009l	AUGUSTUS	stop_codon	28743763	28743765	.	+	0	transcript_id \g37259.t1\"; gene_id \"g37259\";"
ptg000009l	AUGUSTUS	transcript	28753578	28755152	0.95	+	.	g37262.t1
ptg000009l	AUGUSTUS	start_codon	28753578	28753580	.	+	0	transcript_id \g37262.t1\"; gene_id \"g37262\";"
ptg000009l	AUGUSTUS	CDS	28753578	28755152	0.95	+	0	transcript_id \g37262.t1\"; gene_id \"g37262\";"
ptg000009l	AUGUSTUS	exon	28753578	28755152	.	+	.	transcript_id \g37262.t1\"; gene_id \"g37262\";"
ptg000009l	AUGUSTUS	stop_codon	28755150	28755152	.	+	0	transcript_id \g37262.t1\"; gene_id \"g37262\";"
ptg000009l	AUGUSTUS	transcript	28754712	28755152	0.63	+	.	g37262.t2
ptg000009l	AUGUSTUS	start_codon	28754712	28754714	.	+	0	transcript_id \g37262.t2\"; gene_id \"g37262\";"
ptg000009l	AUGUSTUS	CDS	28754712	28755152	0.63	+	0	transcript_id \g37262.t2\"; gene_id \"g37262\";"
ptg000009l	AUGUSTUS	exon	28754712	28755152	.	+	.	transcript_id \g37262.t2\"; gene_id \"g37262\";"
ptg000009l	AUGUSTUS	stop_codon	28755150	28755152	.	+	0	transcript_id \g37262.t2\"; gene_id \"g37262\";"
ptg000009l	AUGUSTUS	transcript	28757043	28758722	0.96	-	.	g37263.t1
ptg000009l	AUGUSTUS	stop_codon	28757043	28757045	.	-	0	transcript_id \g37263.t1\"; gene_id \"g37263\";"
ptg000009l	AUGUSTUS	CDS	28757043	28758722	0.96	-	0	transcript_id \g37263.t1\"; gene_id \"g37263\";"
ptg000009l	AUGUSTUS	exon	28757043	28758722	.	-	.	transcript_id \g37263.t1\"; gene_id \"g37263\";"
ptg000009l	AUGUSTUS	start_codon	28758720	28758722	.	-	0	transcript_id \g37263.t1\"; gene_id \"g37263\";"
ptg000009l	AUGUSTUS	transcript	28757254	28758722	0.62	-	.	g37263.t2
ptg000009l	AUGUSTUS	stop_codon	28757254	28757256	.	-	0	transcript_id \g37263.t2\"; gene_id \"g37263\";"
ptg000009l	AUGUSTUS	CDS	28757254	28757323	0.64	-	1	transcript_id \g37263.t2\"; gene_id \"g37263\";"
ptg000009l	AUGUSTUS	exon	28757254	28757323	.	-	.	transcript_id \g37263.t2\"; gene_id \"g37263\";"
ptg000009l	AUGUSTUS	intron	28757324	28757403	0.64	-	.	transcript_id \g37263.t2\"; gene_id \"g37263\";"
ptg000009l	AUGUSTUS	CDS	28757404	28758722	0.69	-	0	transcript_id \g37263.t2\"; gene_id \"g37263\";"
ptg000009l	AUGUSTUS	exon	28757404	28758722	.	-	.	transcript_id \g37263.t2\"; gene_id \"g37263\";"
ptg000009l	AUGUSTUS	start_codon	28758720	28758722	.	-	0	transcript_id \g37263.t2\"; gene_id \"g37263\";"
ptg000009l	AUGUSTUS	transcript	28760572	28760910	1	-	.	g37264.t1
ptg000009l	AUGUSTUS	stop_codon	28760572	28760574	.	-	0	transcript_id \g37264.t1\"; gene_id \"g37264\";"
ptg000009l	AUGUSTUS	CDS	28760572	28760910	1	-	0	transcript_id \g37264.t1\"; gene_id \"g37264\";"
ptg000009l	AUGUSTUS	exon	28760572	28760910	.	-	.	transcript_id \g37264.t1\"; gene_id \"g37264\";"
ptg000009l	AUGUSTUS	start_codon	28760908	28760910	.	-	0	transcript_id \g37264.t1\"; gene_id \"g37264\";"
ptg000009l	AUGUSTUS	transcript	28759540	28760910	0.42	-	.	g37264.t2
ptg000009l	AUGUSTUS	stop_codon	28759540	28759542	.	-	0	transcript_id \g37264.t2\"; gene_id \"g37264\";"
ptg000009l	AUGUSTUS	CDS	28759540	28759808	0.85	-	2	transcript_id \g37264.t2\"; gene_id \"g37264\";"
ptg000009l	AUGUSTUS	exon	28759540	28759808	.	-	.	transcript_id \g37264.t2\"; gene_id \"g37264\";"
ptg000009l	AUGUSTUS	intron	28759809	28760035	0.78	-	.	transcript_id \g37264.t2\"; gene_id \"g37264\";"
ptg000009l	AUGUSTUS	CDS	28760036	28760153	0.7	-	0	transcript_id \g37264.t2\"; gene_id \"g37264\";"
ptg000009l	AUGUSTUS	exon	28760036	28760153	.	-	.	transcript_id \g37264.t2\"; gene_id \"g37264\";"
ptg000009l	AUGUSTUS	intron	28760154	28760673	0.46	-	.	transcript_id \g37264.t2\"; gene_id \"g37264\";"
ptg000009l	AUGUSTUS	CDS	28760674	28760910	0.58	-	0	transcript_id \g37264.t2\"; gene_id \"g37264\";"
ptg000009l	AUGUSTUS	exon	28760674	28760910	.	-	.	transcript_id \g37264.t2\"; gene_id \"g37264\";"
ptg000009l	AUGUSTUS	start_codon	28760908	28760910	.	-	0	transcript_id \g37264.t2\"; gene_id \"g37264\";"
ptg000009l	AUGUSTUS	transcript	28765475	28767043	1	-	.	g37265.t1
ptg000009l	AUGUSTUS	stop_codon	28765475	28765477	.	-	0	transcript_id \g37265.t1\"; gene_id \"g37265\";"
ptg000009l	AUGUSTUS	CDS	28765475	28767043	1	-	0	transcript_id \g37265.t1\"; gene_id \"g37265\";"
ptg000009l	AUGUSTUS	exon	28765475	28767043	.	-	.	transcript_id \g37265.t1\"; gene_id \"g37265\";"
ptg000009l	AUGUSTUS	start_codon	28767041	28767043	.	-	0	transcript_id \g37265.t1\"; gene_id \"g37265\";"
ptg000009l	AUGUSTUS	transcript	28766212	28767043	0.93	-	.	g37266.t1
ptg000009l	AUGUSTUS	stop_codon	28766212	28766214	.	-	0	transcript_id \g37266.t1\"; gene_id \"g37266\";"
ptg000009l	AUGUSTUS	CDS	28766212	28766242	0.96	-	1	transcript_id \g37266.t1\"; gene_id \"g37266\";"
ptg000009l	AUGUSTUS	exon	28766212	28766242	.	-	.	transcript_id \g37266.t1\"; gene_id \"g37266\";"
ptg000009l	AUGUSTUS	intron	28766243	28766321	0.94	-	.	transcript_id \g37266.t1\"; gene_id \"g37266\";"
ptg000009l	AUGUSTUS	CDS	28766322	28767043	0.94	-	0	transcript_id \g37266.t1\"; gene_id \"g37266\";"
ptg000009l	AUGUSTUS	exon	28766322	28767043	.	-	.	transcript_id \g37266.t1\"; gene_id \"g37266\";"
ptg000009l	AUGUSTUS	start_codon	28767041	28767043	.	-	0	transcript_id \g37266.t1\"; gene_id \"g37266\";"
ptg000009l	AUGUSTUS	transcript	28785508	28787076	1	-	.	g37268.t1
ptg000009l	AUGUSTUS	stop_codon	28785508	28785510	.	-	0	transcript_id \g37268.t1\"; gene_id \"g37268\";"
ptg000009l	AUGUSTUS	CDS	28785508	28787076	1	-	0	transcript_id \g37268.t1\"; gene_id \"g37268\";"
ptg000009l	AUGUSTUS	exon	28785508	28787076	.	-	.	transcript_id \g37268.t1\"; gene_id \"g37268\";"
ptg000009l	AUGUSTUS	start_codon	28787074	28787076	.	-	0	transcript_id \g37268.t1\"; gene_id \"g37268\";"
ptg000009l	AUGUSTUS	transcript	28789558	28791745	0.29	+	.	g37269.t1
ptg000009l	AUGUSTUS	start_codon	28789558	28789560	.	+	0	transcript_id \g37269.t1\"; gene_id \"g37269\";"
ptg000009l	AUGUSTUS	CDS	28789558	28789721	0.61	+	0	transcript_id \g37269.t1\"; gene_id \"g37269\";"
ptg000009l	AUGUSTUS	exon	28789558	28789721	.	+	.	transcript_id \g37269.t1\"; gene_id \"g37269\";"
ptg000009l	AUGUSTUS	intron	28789722	28789811	0.47	+	.	transcript_id \g37269.t1\"; gene_id \"g37269\";"
ptg000009l	AUGUSTUS	CDS	28789812	28789888	0.46	+	1	transcript_id \g37269.t1\"; gene_id \"g37269\";"
ptg000009l	AUGUSTUS	exon	28789812	28789888	.	+	.	transcript_id \g37269.t1\"; gene_id \"g37269\";"
ptg000009l	AUGUSTUS	intron	28789889	28791539	0.33	+	.	transcript_id \g37269.t1\"; gene_id \"g37269\";"
ptg000009l	AUGUSTUS	CDS	28791540	28791745	0.42	+	2	transcript_id \g37269.t1\"; gene_id \"g37269\";"
ptg000009l	AUGUSTUS	exon	28791540	28791745	.	+	.	transcript_id \g37269.t1\"; gene_id \"g37269\";"
ptg000009l	AUGUSTUS	stop_codon	28791743	28791745	.	+	0	transcript_id \g37269.t1\"; gene_id \"g37269\";"
ptg000009l	AUGUSTUS	transcript	28794383	28796155	0.51	-	.	g37270.t1
ptg000009l	AUGUSTUS	stop_codon	28794383	28794385	.	-	0	transcript_id \g37270.t1\"; gene_id \"g37270\";"
ptg000009l	AUGUSTUS	CDS	28794383	28796155	0.51	-	0	transcript_id \g37270.t1\"; gene_id \"g37270\";"
ptg000009l	AUGUSTUS	exon	28794383	28796155	.	-	.	transcript_id \g37270.t1\"; gene_id \"g37270\";"
ptg000009l	AUGUSTUS	start_codon	28796153	28796155	.	-	0	transcript_id \g37270.t1\"; gene_id \"g37270\";"
ptg000010l	AUGUSTUS	transcript	6659491	6659754	0.59	-	.	g37989.t1
ptg000010l	AUGUSTUS	stop_codon	6659491	6659493	.	-	0	transcript_id \g37989.t1\"; gene_id \"g37989\";"
ptg000010l	AUGUSTUS	CDS	6659491	6659754	0.59	-	0	transcript_id \g37989.t1\"; gene_id \"g37989\";"
ptg000010l	AUGUSTUS	exon	6659491	6659754	.	-	.	transcript_id \g37989.t1\"; gene_id \"g37989\";"
ptg000010l	AUGUSTUS	start_codon	6659752	6659754	.	-	0	transcript_id \g37989.t1\"; gene_id \"g37989\";"
ptg000010l	AUGUSTUS	transcript	11031543	11034071	0.98	-	.	g38864.t1
ptg000010l	AUGUSTUS	stop_codon	11031543	11031545	.	-	0	transcript_id \g38864.t1\"; gene_id \"g38864\";"
ptg000010l	AUGUSTUS	CDS	11031543	11031689	1	-	0	transcript_id \g38864.t1\"; gene_id \"g38864\";"
ptg000010l	AUGUSTUS	exon	11031543	11031689	.	-	.	transcript_id \g38864.t1\"; gene_id \"g38864\";"
ptg000010l	AUGUSTUS	intron	11031690	11031800	1	-	.	transcript_id \g38864.t1\"; gene_id \"g38864\";"
ptg000010l	AUGUSTUS	CDS	11031801	11032201	1	-	2	transcript_id \g38864.t1\"; gene_id \"g38864\";"
ptg000010l	AUGUSTUS	exon	11031801	11032201	.	-	.	transcript_id \g38864.t1\"; gene_id \"g38864\";"
ptg000010l	AUGUSTUS	intron	11032202	11032309	1	-	.	transcript_id \g38864.t1\"; gene_id \"g38864\";"
ptg000010l	AUGUSTUS	CDS	11032310	11032585	1	-	2	transcript_id \g38864.t1\"; gene_id \"g38864\";"
ptg000010l	AUGUSTUS	exon	11032310	11032585	.	-	.	transcript_id \g38864.t1\"; gene_id \"g38864\";"
ptg000010l	AUGUSTUS	intron	11032586	11032706	1	-	.	transcript_id \g38864.t1\"; gene_id \"g38864\";"
ptg000010l	AUGUSTUS	CDS	11032707	11032838	1	-	2	transcript_id \g38864.t1\"; gene_id \"g38864\";"
ptg000010l	AUGUSTUS	exon	11032707	11032838	.	-	.	transcript_id \g38864.t1\"; gene_id \"g38864\";"
ptg000010l	AUGUSTUS	intron	11032839	11032972	1	-	.	transcript_id \g38864.t1\"; gene_id \"g38864\";"
ptg000010l	AUGUSTUS	CDS	11032973	11033101	1	-	2	transcript_id \g38864.t1\"; gene_id \"g38864\";"
ptg000010l	AUGUSTUS	exon	11032973	11033101	.	-	.	transcript_id \g38864.t1\"; gene_id \"g38864\";"
ptg000010l	AUGUSTUS	intron	11033102	11033302	1	-	.	transcript_id \g38864.t1\"; gene_id \"g38864\";"
ptg000010l	AUGUSTUS	CDS	11033303	11034071	0.98	-	0	transcript_id \g38864.t1\"; gene_id \"g38864\";"
ptg000010l	AUGUSTUS	exon	11033303	11034071	.	-	.	transcript_id \g38864.t1\"; gene_id \"g38864\";"
ptg000010l	AUGUSTUS	start_codon	11034069	11034071	.	-	0	transcript_id \g38864.t1\"; gene_id \"g38864\";"
ptg000010l	AUGUSTUS	transcript	12686919	12692776	1	+	.	g39248.t1
ptg000010l	AUGUSTUS	start_codon	12686919	12686921	.	+	0	transcript_id \g39248.t1\"; gene_id \"g39248\";"
ptg000010l	AUGUSTUS	CDS	12686919	12687152	1	+	0	transcript_id \g39248.t1\"; gene_id \"g39248\";"
ptg000010l	AUGUSTUS	exon	12686919	12687152	.	+	.	transcript_id \g39248.t1\"; gene_id \"g39248\";"
ptg000010l	AUGUSTUS	intron	12687153	12687539	1	+	.	transcript_id \g39248.t1\"; gene_id \"g39248\";"
ptg000010l	AUGUSTUS	CDS	12687540	12687610	1	+	0	transcript_id \g39248.t1\"; gene_id \"g39248\";"
ptg000010l	AUGUSTUS	exon	12687540	12687610	.	+	.	transcript_id \g39248.t1\"; gene_id \"g39248\";"
ptg000010l	AUGUSTUS	intron	12687611	12687752	1	+	.	transcript_id \g39248.t1\"; gene_id \"g39248\";"
ptg000010l	AUGUSTUS	CDS	12687753	12687767	1	+	1	transcript_id \g39248.t1\"; gene_id \"g39248\";"
ptg000010l	AUGUSTUS	exon	12687753	12687767	.	+	.	transcript_id \g39248.t1\"; gene_id \"g39248\";"
ptg000010l	AUGUSTUS	intron	12687768	12688125	1	+	.	transcript_id \g39248.t1\"; gene_id \"g39248\";"
ptg000010l	AUGUSTUS	CDS	12688126	12688237	1	+	1	transcript_id \g39248.t1\"; gene_id \"g39248\";"
ptg000010l	AUGUSTUS	exon	12688126	12688237	.	+	.	transcript_id \g39248.t1\"; gene_id \"g39248\";"
ptg000010l	AUGUSTUS	intron	12688238	12688883	1	+	.	transcript_id \g39248.t1\"; gene_id \"g39248\";"
ptg000010l	AUGUSTUS	CDS	12688884	12688983	1	+	0	transcript_id \g39248.t1\"; gene_id \"g39248\";"
ptg000010l	AUGUSTUS	exon	12688884	12688983	.	+	.	transcript_id \g39248.t1\"; gene_id \"g39248\";"
ptg000010l	AUGUSTUS	intron	12688984	12689464	1	+	.	transcript_id \g39248.t1\"; gene_id \"g39248\";"
ptg000010l	AUGUSTUS	CDS	12689465	12689527	1	+	2	transcript_id \g39248.t1\"; gene_id \"g39248\";"
ptg000010l	AUGUSTUS	exon	12689465	12689527	.	+	.	transcript_id \g39248.t1\"; gene_id \"g39248\";"
ptg000010l	AUGUSTUS	intron	12689528	12689763	1	+	.	transcript_id \g39248.t1\"; gene_id \"g39248\";"
ptg000010l	AUGUSTUS	CDS	12689764	12689874	1	+	2	transcript_id \g39248.t1\"; gene_id \"g39248\";"
ptg000010l	AUGUSTUS	exon	12689764	12689874	.	+	.	transcript_id \g39248.t1\"; gene_id \"g39248\";"
ptg000010l	AUGUSTUS	intron	12689875	12689965	1	+	.	transcript_id \g39248.t1\"; gene_id \"g39248\";"
ptg000010l	AUGUSTUS	CDS	12689966	12690150	1	+	2	transcript_id \g39248.t1\"; gene_id \"g39248\";"
ptg000010l	AUGUSTUS	exon	12689966	12690150	.	+	.	transcript_id \g39248.t1\"; gene_id \"g39248\";"
ptg000010l	AUGUSTUS	intron	12690151	12690741	1	+	.	transcript_id \g39248.t1\"; gene_id \"g39248\";"
ptg000010l	AUGUSTUS	CDS	12690742	12690880	1	+	0	transcript_id \g39248.t1\"; gene_id \"g39248\";"
ptg000010l	AUGUSTUS	exon	12690742	12690880	.	+	.	transcript_id \g39248.t1\"; gene_id \"g39248\";"
ptg000010l	AUGUSTUS	intron	12690881	12691094	1	+	.	transcript_id \g39248.t1\"; gene_id \"g39248\";"
ptg000010l	AUGUSTUS	CDS	12691095	12691212	1	+	2	transcript_id \g39248.t1\"; gene_id \"g39248\";"
ptg000010l	AUGUSTUS	exon	12691095	12691212	.	+	.	transcript_id \g39248.t1\"; gene_id \"g39248\";"
ptg000010l	AUGUSTUS	intron	12691213	12691289	1	+	.	transcript_id \g39248.t1\"; gene_id \"g39248\";"
ptg000010l	AUGUSTUS	CDS	12691290	12691391	1	+	1	transcript_id \g39248.t1\"; gene_id \"g39248\";"
ptg000010l	AUGUSTUS	exon	12691290	12691391	.	+	.	transcript_id \g39248.t1\"; gene_id \"g39248\";"
ptg000010l	AUGUSTUS	intron	12691392	12691600	1	+	.	transcript_id \g39248.t1\"; gene_id \"g39248\";"
ptg000010l	AUGUSTUS	CDS	12691601	12691852	1	+	1	transcript_id \g39248.t1\"; gene_id \"g39248\";"
ptg000010l	AUGUSTUS	exon	12691601	12691852	.	+	.	transcript_id \g39248.t1\"; gene_id \"g39248\";"
ptg000010l	AUGUSTUS	intron	12691853	12692159	1	+	.	transcript_id \g39248.t1\"; gene_id \"g39248\";"
ptg000010l	AUGUSTUS	CDS	12692160	12692271	1	+	1	transcript_id \g39248.t1\"; gene_id \"g39248\";"
ptg000010l	AUGUSTUS	exon	12692160	12692271	.	+	.	transcript_id \g39248.t1\"; gene_id \"g39248\";"
ptg000010l	AUGUSTUS	intron	12692272	12692746	1	+	.	transcript_id \g39248.t1\"; gene_id \"g39248\";"
ptg000010l	AUGUSTUS	CDS	12692747	12692776	1	+	0	transcript_id \g39248.t1\"; gene_id \"g39248\";"
ptg000010l	AUGUSTUS	exon	12692747	12692776	.	+	.	transcript_id \g39248.t1\"; gene_id \"g39248\";"
ptg000010l	AUGUSTUS	stop_codon	12692774	12692776	.	+	0	transcript_id \g39248.t1\"; gene_id \"g39248\";"

## Sheet: Supp_Table_2
Genome-Wide Identification and Characterization of the Carotenoid Cleavage Dioxygenase (CCD) Gene Family in Bixa orellana L.
Frontiers in Plant Science
Supplementary Table 2. Functional domain analysis of CCD-related genes in Bixa orellana, including gene identifiers, motif types, conserved patterns, positions, and sequence matches for all validated CCD family members
gene_id	motif_type	pattern	position	sequence_match
g23079.t1	Fe_binding_2	H[A-Z]{2,5}[DE][A-Z]{15,35}H	228	HPKVDPITGEMFTFGYSRMPPYITYRVISKDGVMH
g23079.t1	RPE65_motif_1	G[LIVM][A-Z]{2}[FYW][A-Z]{3,5}H	213	GMLDYDKRLSH
g23079.t1	RPE65_motif_2	[FYW][A-Z]{1,3}H[A-Z]{2,4}[DE]	225	FTAHPKVD
g23079.t1	RPE65_motif_3	P[A-Z]{2,4}[LIVM][A-Z]{2,4}H	92	PKFSPLSGYH
g23079.t1	RPE65_motif_3	P[A-Z]{2,4}[LIVM][A-Z]{2,4}H	524	PSRVPYGFH
g24578.t1	Fe_binding_1	H[A-Z]{20,40}H[A-Z]{20,40}H[A-Z]{20,40}H	310	HGILVSRYNVFIDHPLSIDIKRLVRGGPLIKYEKQGHARIGIMPRYGDADSIKWFDVEPNCTFHIINCFEDGDIEVVVWGCRALDSIILGTGLEVNKFVWISQKH
g24578.t1	Fe_binding_2	H[A-Z]{2,5}[DE][A-Z]{15,35}H	137	HIWVEGEGMLHALYFSKDGHHGRWTVVYNNRH
g24578.t1	Fe_binding_2	H[A-Z]{2,5}[DE][A-Z]{15,35}H	233	HMPQEIDIFTLETLGNWDFSEAWKRPFCAH
g24578.t1	Fe_binding_2	H[A-Z]{2,5}[DE][A-Z]{15,35}H	323	HPLSIDIKRLVRGGPLIKYEKQGH
g24578.t1	Fe_binding_2	H[A-Z]{2,5}[DE][A-Z]{15,35}H	373	HIINCFEDGDIEVVVWGCRALDSIILGTGLEVNKFVWISQKH
g24578.t1	Fe_binding_2	H[A-Z]{2,5}[DE][A-Z]{15,35}H	522	HMLEKNTFCTGAAFVPKEDGALEDDGWIITFVH
g24578.t1	RPE65_motif_2	[FYW][A-Z]{1,3}H[A-Z]{2,4}[DE]	164	YNNRHVQTE
g24578.t1	RPE65_motif_2	[FYW][A-Z]{1,3}H[A-Z]{2,4}[DE]	320	FIDHPLSID
g24578.t1	RPE65_motif_2	[FYW][A-Z]{1,3}H[A-Z]{2,4}[DE]	552	FVHNED
g24578.t1	RPE65_motif_3	P[A-Z]{2,4}[LIVM][A-Z]{2,4}H	582	PCRVPYGFH
g24580.t1	Fe_binding_1	H[A-Z]{20,40}H[A-Z]{20,40}H[A-Z]{20,40}H	137	HIWVEGEGMLHALYFRKEGHHGSWTVAYNKRHVETETFNLEKQRNKPSFLPAAEGDSLAVLSAHFMNLLRFGKVNKDLSNTNIFEHSGRLYSVAENH
g24580.t1	Fe_binding_1	H[A-Z]{20,40}H[A-Z]{20,40}H[A-Z]{20,40}H	262	HPKKAPGGTGELVIMGIDAVKPYAEIGVISSDGKLIHKVDLKLDRCPLSHEIGVTRRYNVFIDHPLSIDINRLVRGGPLIKYEKEGH
g24580.t1	Fe_binding_2	H[A-Z]{2,5}[DE][A-Z]{15,35}H	137	HIWVEGEGMLHALYFRKEGHHGSWTVAYNKRH
g24580.t1	Fe_binding_2	H[A-Z]{2,5}[DE][A-Z]{15,35}H	233	HMPQEIDIFTLETLANWDFSNAWNRPFSSH
g24580.t1	Fe_binding_2	H[A-Z]{2,5}[DE][A-Z]{15,35}H	298	HKVDLKLDRCPLSHEIGVTRRYNVFIDH
g24580.t1	Fe_binding_2	H[A-Z]{2,5}[DE][A-Z]{15,35}H	528	HTLEQNTFCSGAAFVPKDDGALEDDGWIITFVH
g24580.t1	RPE65_motif_2	[FYW][A-Z]{1,3}H[A-Z]{2,4}[DE]	164	YNKRHVETE
g24580.t1	RPE65_motif_2	[FYW][A-Z]{1,3}H[A-Z]{2,4}[DE]	322	FIDHPLSID
g24580.t1	RPE65_motif_2	[FYW][A-Z]{1,3}H[A-Z]{2,4}[DE]	558	FVHNED
g24580.t1	RPE65_motif_3	P[A-Z]{2,4}[LIVM][A-Z]{2,4}H	588	PCRVPYGFH
g24581.t1	Fe_binding_2	H[A-Z]{2,5}[DE][A-Z]{15,35}H	158	HIWVEGEGMLHALYFRKDGHHGRWAVVYNNRH
g24581.t1	RPE65_motif_2	[FYW][A-Z]{1,3}H[A-Z]{2,4}[DE]	185	YNNRHVQSE
g24581.t1	RPE65_motif_3	P[A-Z]{2,4}[LIVM][A-Z]{2,4}H	139	PNPLFGGH
g24581.t1	NDH-type	N[A-Z]{2,4}D[A-Z]{10,20}H	131	NGYGDSAGPNPLFGGH
g24582.t1	Fe_binding_1	H[A-Z]{20,40}H[A-Z]{20,40}H[A-Z]{20,40}H	111	HAGKFFAIAENSLPYQINILTLETSERWDIDGWNRPFTTHPKRAPGTGELVIMGVDATKPYVEMGVISADGKNLLHKVDLKLTRGILAHEIGVTPRFWPKESAEGIAH
g24582.t1	Fe_binding_2	H[A-Z]{2,5}[DE][A-Z]{15,35}H	186	HKVDLKLTRGILAHEIGVTPRFWPKESAEGIAH
g24582.t1	Fe_binding_2	H[A-Z]{2,5}[DE][A-Z]{15,35}H	315	HLKVEYHMLEEKSYCSGASFVPKEGADEEDDGWIAAFVH
g24582.t1	RPE65_motif_2	[FYW][A-Z]{1,3}H[A-Z]{2,4}[DE]	351	FVHNEED
g24582.t1	RPE65_motif_3	P[A-Z]{2,4}[LIVM][A-Z]{2,4}H	371	PVAKITLPH
g24582.t1	NDH-type	N[A-Z]{2,4}D[A-Z]{10,20}H	358	NVRVVDTKNFSGDPVAKITLPH
g24592.t1	Fe_binding_1	H[A-Z]{20,40}H[A-Z]{20,40}H[A-Z]{20,40}H	12	HVFPSTIMHSDKPSHRIEGFSFGTKDLFSGKHGDDARDLFVPRVASHPLPVVGPSPDKETTAGQNHVAWRSIRQERWEGELDVQGKIPLWLNGTYLRNGPGLWH
g24592.t1	Fe_binding_1	H[A-Z]{20,40}H[A-Z]{20,40}H[A-Z]{20,40}H	296	HSFPVTEHYIVVPEMPLRYCAQSLLRAEPTPLYKFEWHPESKGFMHVMCKASGKILASVEVPLYVTFHFINAYEEKDEDGRVTAVVADCCEH
g24592.t1	Fe_binding_2	H[A-Z]{2,5}[DE][A-Z]{15,35}H	26	HRIEGFSFGTKDLFSGKHGDDARDLFVPRVASH
g24592.t1	Fe_binding_2	H[A-Z]{2,5}[DE][A-Z]{15,35}H	115	HIEDYNFRHLFDGYATLVKLHFENGRLIAGH
g24592.t1	Fe_binding_2	H[A-Z]{2,5}[DE][A-Z]{15,35}H	296	HSFPVTEHYIVVPEMPLRYCAQSLLRAEPTPLYKFEWH
g24592.t1	Fe_binding_2	H[A-Z]{2,5}[DE][A-Z]{15,35}H	363	HFINAYEEKDEDGRVTAVVADCCEH
g24592.t1	RPE65_motif_2	[FYW][A-Z]{1,3}H[A-Z]{2,4}[DE]	39	FSGKHGDD
g24592.t1	RPE65_motif_2	[FYW][A-Z]{1,3}H[A-Z]{2,4}[DE]	119	YNFRHLFD
g24592.t1	RPE65_motif_3	P[A-Z]{2,4}[LIVM][A-Z]{2,4}H	357	PLYVTFH
g24592.t1	RPE65_motif_3	P[A-Z]{2,4}[LIVM][A-Z]{2,4}H	545	PYGLPYGLH
g24592.t1	Dioxygenase_signature	[FYW]H[A-Z]{2,4}[DE][A-Z]{15,25}H	114	WHIEDYNFRHLFDGYATLVKLH
g25911.t1	Fe_binding_2	H[A-Z]{2,5}[DE][A-Z]{15,35}H	224	HVKIKCDGDLETAGRFDFDNQIYCPLIAHPKLDPITGELH
g25911.t1	RPE65_motif_3	P[A-Z]{2,4}[LIVM][A-Z]{2,4}H	166	PKFIGELH
g25911.t1	RPE65_motif_3	P[A-Z]{2,4}[LIVM][A-Z]{2,4}H	253	PKLDPITGELH
g25911.t1	RPE65_motif_3	P[A-Z]{2,4}[LIVM][A-Z]{2,4}H	538	PCRVPYGFH
g33765.t1	Fe_binding_2	H[A-Z]{2,5}[DE][A-Z]{15,35}H	21	HPSIDLEEVFGENLAPVEGKLPLSLDGVYICNGLNPQH
g33765.t1	RPE65_motif_3	P[A-Z]{2,4}[LIVM][A-Z]{2,4}H	56	PQHKPLSALH
g37259.t1	Fe_binding_2	H[A-Z]{2,5}[DE][A-Z]{15,35}H	60	HEMGPIECPVVQGEIPPSLEGDGMLH
g37259.t1	RPE65_motif_3	P[A-Z]{2,4}[LIVM][A-Z]{2,4}H	41	PLDPSVDPKH
g37262.t1	Fe_binding_2	H[A-Z]{2,5}[DE][A-Z]{15,35}H	476	HDENSGDSMFVVMDAKSPELDIVAAVQVPRRVPYGFH
g37262.t1	RPE65_motif_3	P[A-Z]{2,4}[LIVM][A-Z]{2,4}H	37	PLDPSVDPKH
g37262.t1	RPE65_motif_3	P[A-Z]{2,4}[LIVM][A-Z]{2,4}H	504	PRRVPYGFH
g37262.t1	NDH-type	N[A-Z]{2,4}D[A-Z]{10,20}H	460	NAASEDEDDGYVVTCTH
g37262.t2	Fe_binding_2	H[A-Z]{2,5}[DE][A-Z]{15,35}H	98	HDENSGDSMFVVMDAKSPELDIVAAVQVPRRVPYGFH
g37262.t2	RPE65_motif_3	P[A-Z]{2,4}[LIVM][A-Z]{2,4}H	126	PRRVPYGFH
g37262.t2	NDH-type	N[A-Z]{2,4}D[A-Z]{10,20}H	82	NAASEDEDDGYVVTCTH
g37263.t1	Fe_binding_1	H[A-Z]{20,40}H[A-Z]{20,40}H[A-Z]{20,40}H	213	HKLLALCESDLPYIIGITKDGGIETLGRWEFDTRLLANMTAHPKVDADTNEMFAFSCSLFFPYLTLFHFNERGVKQGEVPILSIKQPSFIH
g37263.t1	Fe_binding_2	H[A-Z]{2,5}[DE][A-Z]{15,35}H	254	HPKVDADTNEMFAFSCSLFFPYLTLFH
g37263.t1	Fe_binding_2	H[A-Z]{2,5}[DE][A-Z]{15,35}H	510	HDEKAKETKFVVMNARSLELQILAEVRLPRRVPYGFH
g37263.t1	RPE65_motif_3	P[A-Z]{2,4}[LIVM][A-Z]{2,4}H	69	PLHPSIDPNH
g37263.t1	RPE65_motif_3	P[A-Z]{2,4}[LIVM][A-Z]{2,4}H	117	PQHKPIGALH
g37263.t1	RPE65_motif_3	P[A-Z]{2,4}[LIVM][A-Z]{2,4}H	538	PRRVPYGFH
g37263.t1	NDH-type	N[A-Z]{2,4}D[A-Z]{10,20}H	64	NILDPPLHPSIDPNH
g37263.t1	NDH-type	N[A-Z]{2,4}D[A-Z]{10,20}H	353	NDSDMKWFEIPGFNALH
g37263.t1	Dioxygenase_signature	[FYW]H[A-Z]{2,4}[DE][A-Z]{15,25}H	279	FHFNERGVKQGEVPILSIKQPSFIH
g37263.t2	Fe_binding_1	H[A-Z]{20,40}H[A-Z]{20,40}H[A-Z]{20,40}H	213	HKLLALCESDLPYIIGITKDGGIETLGRWEFDTRLLANMTAHPKVDADTNEMFAFSCSLFFPYLTLFHFNERGVKQGEVPILSIKQPSFIH
g37263.t2	Fe_binding_2	H[A-Z]{2,5}[DE][A-Z]{15,35}H	254	HPKVDADTNEMFAFSCSLFFPYLTLFH
g37263.t2	RPE65_motif_3	P[A-Z]{2,4}[LIVM][A-Z]{2,4}H	69	PLHPSIDPNH
g37263.t2	RPE65_motif_3	P[A-Z]{2,4}[LIVM][A-Z]{2,4}H	117	PQHKPIGALH
g37263.t2	NDH-type	N[A-Z]{2,4}D[A-Z]{10,20}H	64	NILDPPLHPSIDPNH
g37263.t2	NDH-type	N[A-Z]{2,4}D[A-Z]{10,20}H	353	NDSDMKWFEIPGFNALH
g37263.t2	Dioxygenase_signature	[FYW]H[A-Z]{2,4}[DE][A-Z]{15,25}H	279	FHFNERGVKQGEVPILSIKQPSFIH
g37264.t1	NDH-type	N[A-Z]{2,4}D[A-Z]{10,20}H	27	NESDLMWFQVPGFNALH
g37264.t2	NDH-type	N[A-Z]{2,4}D[A-Z]{10,20}H	27	NESDLMWFQVPGFNALH
g37265.t1	Fe_binding_2	H[A-Z]{2,5}[DE][A-Z]{15,35}H	224	HPKVDEDTMETFAFKYCWYYPYLTFFH
g37265.t1	Fe_binding_2	H[A-Z]{2,5}[DE][A-Z]{15,35}H	474	HDENTQESKFIVLDARSPDLQVVAAVKMPRRVPYGAH
g37265.t1	RPE65_motif_2	[FYW][A-Z]{1,3}H[A-Z]{2,4}[DE]	248	FFHFDE
g37265.t1	RPE65_motif_3	P[A-Z]{2,4}[LIVM][A-Z]{2,4}H	451	PLFVKNKH
g37265.t1	RPE65_motif_3	P[A-Z]{2,4}[LIVM][A-Z]{2,4}H	502	PRRVPYGAH
g37265.t1	NDH-type	N[A-Z]{2,4}D[A-Z]{10,20}H	203	NDIDTLGRWEFDKKWMASMTAH
g37265.t1	NDH-type	N[A-Z]{2,4}D[A-Z]{10,20}H	323	NESDLMLFQVPGFNALH
g37265.t1	Dioxygenase_signature	[FYW]H[A-Z]{2,4}[DE][A-Z]{15,25}H	249	FHFDENGVKQNEVCLLSLKQPFLIH
g37266.t1	NDH-type	N[A-Z]{2,4}D[A-Z]{10,20}H	203	NDIDTLGRWEFDKKWMASMTAH
g37268.t1	Fe_binding_2	H[A-Z]{2,5}[DE][A-Z]{15,35}H	224	HPKVDEDTMETFAFKYCWYYPYLTFFH
g37268.t1	Fe_binding_2	H[A-Z]{2,5}[DE][A-Z]{15,35}H	474	HDENTQESKFIVLDARSPDLQVVAAVKMPRRVPYGAH
g37268.t1	RPE65_motif_2	[FYW][A-Z]{1,3}H[A-Z]{2,4}[DE]	248	FFHFDE
g37268.t1	RPE65_motif_3	P[A-Z]{2,4}[LIVM][A-Z]{2,4}H	451	PLFVKNKH
g37268.t1	RPE65_motif_3	P[A-Z]{2,4}[LIVM][A-Z]{2,4}H	502	PRRVPYGAH
g37268.t1	NDH-type	N[A-Z]{2,4}D[A-Z]{10,20}H	203	NDIDTLERWEFDKKWMASMTAH
g37268.t1	NDH-type	N[A-Z]{2,4}D[A-Z]{10,20}H	323	NESDLMLFQVPGFNALH
g37268.t1	Dioxygenase_signature	[FYW]H[A-Z]{2,4}[DE][A-Z]{15,25}H	249	FHFDENGVKQNEVCLLSLKQPFLIH
g37269.t1	NDH-type	N[A-Z]{2,4}D[A-Z]{10,20}H	107	NKEEADEDDGYVMTYVH
g37270.t1	Fe_binding_2	H[A-Z]{2,5}[DE][A-Z]{15,35}H	284	HPKFDEDTKEAFAFRYNMFCPFLTFFRFDENGVKH
g37270.t1	Fe_binding_2	H[A-Z]{2,5}[DE][A-Z]{15,35}H	537	HNENTEESRFLVMDAKSPELEIVAAIKMPRRVPYGFH
g37270.t1	RPE65_motif_2	[FYW][A-Z]{1,3}H[A-Z]{2,4}[DE]	535	YVHNENTE
g37270.t1	RPE65_motif_3	P[A-Z]{2,4}[LIVM][A-Z]{2,4}H	9	PAGATIAYH
g37270.t1	RPE65_motif_3	P[A-Z]{2,4}[LIVM][A-Z]{2,4}H	565	PRRVPYGFH
g37270.t1	NDH-type	N[A-Z]{2,4}D[A-Z]{10,20}H	383	NDSDLKWFYVPGFNGFH
g17625.t1	Fe_binding_1	H[A-Z]{20,40}H[A-Z]{20,40}H[A-Z]{20,40}H	179	HHGKLLALHEADKPYVLKVLEDGDLQTIGLLDYDKRLSHSFTAHPKVDPVTGEMFTFGFSYEAPYITYRVVSKDGFMHDPVPITISEPIMMHDFAITENYAIFMDLPLH
g17625.t1	Fe_binding_1	H[A-Z]{20,40}H[A-Z]{20,40}H[A-Z]{20,40}H	484	HDENTGKSFVNVIDAKTMSTDPVAVVELPHRVPYGFHAFFVTELLVGSSHVRGTHLTILSLPTTWDVLEKKILWLEKIH
g17625.t1	Fe_binding_2	H[A-Z]{2,5}[DE][A-Z]{15,35}H	70	HLPECLNGEFVRVGPNPKFAPVAGYHWFDGDGMVH
g17625.t1	Fe_binding_2	H[A-Z]{2,5}[DE][A-Z]{15,35}H	187	HEADKPYVLKVLEDGDLQTIGLLDYDKRLSHSFTAH
g17625.t1	Fe_binding_2	H[A-Z]{2,5}[DE][A-Z]{15,35}H	520	HAFFVTELLVGSSHVRGTHLTILSLPTTWDVLEKKILWLEKIH
g17625.t1	RPE65_motif_1	G[LIVM][A-Z]{2}[FYW][A-Z]{3,5}H	207	GLLDYDKRLSH
g17625.t1	RPE65_motif_2	[FYW][A-Z]{1,3}H[A-Z]{2,4}[DE]	219	FTAHPKVD
g17625.t1	RPE65_motif_2	[FYW][A-Z]{1,3}H[A-Z]{2,4}[DE]	427	FDLHAEPE
g17625.t1	RPE65_motif_3	P[A-Z]{2,4}[LIVM][A-Z]{2,4}H	60	PPTTDLPVKGH
g17625.t1	RPE65_motif_3	P[A-Z]{2,4}[LIVM][A-Z]{2,4}H	86	PKFAPVAGYH
g17625.t1	RPE65_motif_3	P[A-Z]{2,4}[LIVM][A-Z]{2,4}H	505	PVAVVELPH
g17625.t1	NDH-type	N[A-Z]{2,4}D[A-Z]{10,20}H	494	NVIDAKTMSTDPVAVVELPH
g17629.t1	Fe_binding_1	H[A-Z]{20,40}H[A-Z]{20,40}H[A-Z]{20,40}H	159	HLQILRAKTKVIDTTYGVGTGNTALVYHHGKLLALNEGDKPYVLKVLEDGDLQTIGLLDYDKRLSHSFTAHPKVDPVTGEMFTFGYSHEAPYITYRVISKDGFMH
g17629.t1	Fe_binding_2	H[A-Z]{2,5}[DE][A-Z]{15,35}H	77	HLPECLNGEFVRVGPNPKFAPVAGYHWFDGDGMVH
g17629.t1	Fe_binding_2	H[A-Z]{2,5}[DE][A-Z]{15,35}H	229	HPKVDPVTGEMFTFGYSHEAPYITYRVISKDGFMH
g17629.t1	Fe_binding_2	H[A-Z]{2,5}[DE][A-Z]{15,35}H	527	HAFFVTEAKQLVEMRLDDHSNQRTVDAAPRH
g17629.t1	RPE65_motif_1	G[LIVM][A-Z]{2}[FYW][A-Z]{3,5}H	214	GLLDYDKRLSH
g17629.t1	RPE65_motif_2	[FYW][A-Z]{1,3}H[A-Z]{2,4}[DE]	226	FTAHPKVD
g17629.t1	RPE65_motif_2	[FYW][A-Z]{1,3}H[A-Z]{2,4}[DE]	434	FDLHAEPE
g17629.t1	RPE65_motif_3	P[A-Z]{2,4}[LIVM][A-Z]{2,4}H	67	PPTTDLPVKGH
g17629.t1	RPE65_motif_3	P[A-Z]{2,4}[LIVM][A-Z]{2,4}H	93	PKFAPVAGYH
g17629.t1	RPE65_motif_3	P[A-Z]{2,4}[LIVM][A-Z]{2,4}H	512	PVAVVELPH
g17629.t1	NDH-type	N[A-Z]{2,4}D[A-Z]{10,20}H	501	NVIDAKTMSADPVAVVELPH
g17630.t1	Fe_binding_1	H[A-Z]{20,40}H[A-Z]{20,40}H[A-Z]{20,40}H	206	HHGKLLALQETDKPYVLKVLEDGDLQTIGLLDYDKRLSHSFTAHPKVDPVTGEMFTFGYSREAPYITYRVISKDGFMHDPVPITISEPVMMHDFAITENYAIFMDLPLH
g17630.t1	Fe_binding_2	H[A-Z]{2,5}[DE][A-Z]{15,35}H	71	HLPECLNGEFVRVGPNPKFAPVAGYHWFDGDGMVH
g17630.t1	Fe_binding_2	H[A-Z]{2,5}[DE][A-Z]{15,35}H	249	HPKVDPVTGEMFTFGYSREAPYITYRVISKDGFMH
g17630.t1	RPE65_motif_1	G[LIVM][A-Z]{2}[FYW][A-Z]{3,5}H	234	GLLDYDKRLSH
g17630.t1	RPE65_motif_2	[FYW][A-Z]{1,3}H[A-Z]{2,4}[DE]	246	FTAHPKVD
g17630.t1	RPE65_motif_2	[FYW][A-Z]{1,3}H[A-Z]{2,4}[DE]	454	FDLHAEPE
g17630.t1	RPE65_motif_3	P[A-Z]{2,4}[LIVM][A-Z]{2,4}H	61	PPTTDLPVKGH
g17630.t1	RPE65_motif_3	P[A-Z]{2,4}[LIVM][A-Z]{2,4}H	87	PKFAPVAGYH
g17630.t1	RPE65_motif_3	P[A-Z]{2,4}[LIVM][A-Z]{2,4}H	532	PVAVVELPH
g17630.t1	NDH-type	N[A-Z]{2,4}D[A-Z]{10,20}H	188	NVIDTTYGVGTGNTSLAYHH
g17630.t1	NDH-type	N[A-Z]{2,4}D[A-Z]{10,20}H	521	NVIDAKTMSADPVAVVELPH
g17631.t1	Fe_binding_1	H[A-Z]{20,40}H[A-Z]{20,40}H[A-Z]{20,40}H	8	HAPRGGPRNGILEVNPKPQKGLKSTLIDWLEKLIVKLMHDTSQPLPFLTGNFAPVPHETPPTADLPVKGHLPECLNGEFVRVGPNPKFAPVAGYHWFDGDGMVH
g17631.t1	Fe_binding_1	H[A-Z]{20,40}H[A-Z]{20,40}H[A-Z]{20,40}H	159	HLQILREKAKVIDTTYGVGTGNTSLAYHHGKLLALQEADKPYVLKVLEDGDLQTIGLLDYDKRLSHAFTAHPKVDPVTGEMFTFGYSHEAPYITYRVISKDGFMH
g17631.t1	Fe_binding_2	H[A-Z]{2,5}[DE][A-Z]{15,35}H	77	HLPECLNGEFVRVGPNPKFAPVAGYHWFDGDGMVH
g17631.t1	Fe_binding_2	H[A-Z]{2,5}[DE][A-Z]{15,35}H	159	HLQILREKAKVIDTTYGVGTGNTSLAYHH
g17631.t1	Fe_binding_2	H[A-Z]{2,5}[DE][A-Z]{15,35}H	229	HPKVDPVTGEMFTFGYSHEAPYITYRVISKDGFMH
g17631.t1	RPE65_motif_1	G[LIVM][A-Z]{2}[FYW][A-Z]{3,5}H	214	GLLDYDKRLSH
g17631.t1	RPE65_motif_2	[FYW][A-Z]{1,3}H[A-Z]{2,4}[DE]	226	FTAHPKVD
g17631.t1	RPE65_motif_2	[FYW][A-Z]{1,3}H[A-Z]{2,4}[DE]	434	FDLHAEPE
g17631.t1	RPE65_motif_3	P[A-Z]{2,4}[LIVM][A-Z]{2,4}H	67	PPTADLPVKGH
g17631.t1	RPE65_motif_3	P[A-Z]{2,4}[LIVM][A-Z]{2,4}H	93	PKFAPVAGYH
g17631.t1	RPE65_motif_3	P[A-Z]{2,4}[LIVM][A-Z]{2,4}H	512	PVAVVELPH
g17631.t1	NDH-type	N[A-Z]{2,4}D[A-Z]{10,20}H	501	NVIDAKTMSADPVAVVELPH
g17637.t1	Fe_binding_1	H[A-Z]{20,40}H[A-Z]{20,40}H[A-Z]{20,40}H	159	HLQMLREKTKVIDTTYGVGTGNTSLAYHHGKLLALQEADKPYVLKVLEDGDLQTIGLLDYDKRLSHSFSAHPKVDPVTGEMFTFGYSHEAPYITYRVISEDGFMH
g17637.t1	Fe_binding_2	H[A-Z]{2,5}[DE][A-Z]{15,35}H	77	HLPECLNGEFVRVGPNPKFAPVAGYHWFDGDGMVH
g17637.t1	Fe_binding_2	H[A-Z]{2,5}[DE][A-Z]{15,35}H	159	HLQMLREKTKVIDTTYGVGTGNTSLAYHH
g17637.t1	Fe_binding_2	H[A-Z]{2,5}[DE][A-Z]{15,35}H	229	HPKVDPVTGEMFTFGYSHEAPYITYRVISEDGFMH
g17637.t1	RPE65_motif_1	G[LIVM][A-Z]{2}[FYW][A-Z]{3,5}H	214	GLLDYDKRLSH
g17637.t1	RPE65_motif_2	[FYW][A-Z]{1,3}H[A-Z]{2,4}[DE]	226	FSAHPKVD
g17637.t1	RPE65_motif_3	P[A-Z]{2,4}[LIVM][A-Z]{2,4}H	67	PPTTDLPVKGH
g17637.t1	RPE65_motif_3	P[A-Z]{2,4}[LIVM][A-Z]{2,4}H	93	PKFAPVAGYH
g17637.t1	RPE65_motif_3	P[A-Z]{2,4}[LIVM][A-Z]{2,4}H	512	PIAVVELPH
g17637.t1	NDH-type	N[A-Z]{2,4}D[A-Z]{10,20}H	501	NVIDAKTMSADPIAVVELPH
g19004.t1	Fe_binding_2	H[A-Z]{2,5}[DE][A-Z]{15,35}H	27	HVFTENFAPVEEMDPIECPIEGELPPSLH
g19004.t1	Fe_binding_2	H[A-Z]{2,5}[DE][A-Z]{15,35}H	205	HPKFDKDTKETFAFRYLSLLH
g19004.t1	Fe_binding_2	H[A-Z]{2,5}[DE][A-Z]{15,35}H	468	HDEKSEESKFIVMDAKSRDLQIVAAVKIPRRVPYGFH
g19004.t1	RPE65_motif_2	[FYW][A-Z]{1,3}H[A-Z]{2,4}[DE]	466	YVHDEKSE
g19004.t1	RPE65_motif_3	P[A-Z]{2,4}[LIVM][A-Z]{2,4}H	18	PLDLWIDPSH
g19004.t1	RPE65_motif_3	P[A-Z]{2,4}[LIVM][A-Z]{2,4}H	45	PIEGELPPSLH
g19004.t1	RPE65_motif_3	P[A-Z]{2,4}[LIVM][A-Z]{2,4}H	496	PRRVPYGFH
g19004.t1	NDH-type	N[A-Z]{2,4}D[A-Z]{10,20}H	449	NGASSDVDDEDDGYVLSYVH
g19008.t1	Fe_binding_2	H[A-Z]{2,5}[DE][A-Z]{15,35}H	27	HVLTENFAPVEEMDPIECPIEGELPPSLH
g19008.t1	Fe_binding_2	H[A-Z]{2,5}[DE][A-Z]{15,35}H	205	HPKFDKDTKETFAFRYLSLLH
g19008.t1	Fe_binding_2	H[A-Z]{2,5}[DE][A-Z]{15,35}H	302	HATDESELMWFQAPGFNAMH
g19008.t1	Fe_binding_2	H[A-Z]{2,5}[DE][A-Z]{15,35}H	468	HDEKSEESKFIVMDAKSPDLQIVAAVKIPRRVPYGFH
g19008.t1	RPE65_motif_2	[FYW][A-Z]{1,3}H[A-Z]{2,4}[DE]	466	YVHDEKSE
g19008.t1	RPE65_motif_3	P[A-Z]{2,4}[LIVM][A-Z]{2,4}H	18	PLDLSIDPSH
g19008.t1	RPE65_motif_3	P[A-Z]{2,4}[LIVM][A-Z]{2,4}H	45	PIEGELPPSLH
g19008.t1	RPE65_motif_3	P[A-Z]{2,4}[LIVM][A-Z]{2,4}H	294	PRFGVLPRH
g19008.t1	RPE65_motif_3	P[A-Z]{2,4}[LIVM][A-Z]{2,4}H	496	PRRVPYGFH
g19008.t1	NDH-type	N[A-Z]{2,4}D[A-Z]{10,20}H	449	NGASSDVDDEDDGYVLSYVH
g2824.t1	Fe_binding_1	H[A-Z]{20,40}H[A-Z]{20,40}H[A-Z]{20,40}H	31	HCALHSPSVLHFPKQPYQAPVIPKEDISVKPKTHQSQPQWNILQRAAALALDMAETALVSHERQHPLPKTADPRVQIAGNFAPVPEQHVRH
g2824.t1	Fe_binding_1	H[A-Z]{20,40}H[A-Z]{20,40}H[A-Z]{20,40}H	162	HAVSIDNGSASYACRFTETKRLLQERELGRPVFPKAIGELHGHSGIARLLLFYARGLFGLVDHKQGTGVANAGLVYFNNRLLAMSEDDLPYH
g2824.t1	Fe_binding_2	H[A-Z]{2,5}[DE][A-Z]{15,35}H	162	HAVSIDNGSASYACRFTETKRLLQERELGRPVFPKAIGELH
g2824.t1	Fe_binding_2	H[A-Z]{2,5}[DE][A-Z]{15,35}H	503	HIYGDSRYGGEPFFLPREANCESEDDGYIMAFVH
g2824.t1	RPE65_motif_3	P[A-Z]{2,4}[LIVM][A-Z]{2,4}H	144	PLFEPIAGHH
g2824.t1	RPE65_motif_3	P[A-Z]{2,4}[LIVM][A-Z]{2,4}H	195	PKAIGELH
g2824.t1	RPE65_motif_3	P[A-Z]{2,4}[LIVM][A-Z]{2,4}H	322	PLCVPTMMH
g2824.t1	RPE65_motif_3	P[A-Z]{2,4}[LIVM][A-Z]{2,4}H	562	PSRVPYGFH
g2824.t1	NDH-type	N[A-Z]{2,4}D[A-Z]{10,20}H	376	NASDAKDIIWVESSDTFCFH
g31486.t1	Fe_binding_1	H[A-Z]{20,40}H[A-Z]{20,40}H[A-Z]{20,40}H	164	HEPVAGHHFFDGDGMVHAVRFHNGSASYACRFTKTNRLVQELALGRPVFPKAIGELHGHSGIARLLLFYARGLFGLVDPSHGTGVANAGLVFFNGH
g31486.t1	Fe_binding_2	H[A-Z]{2,5}[DE][A-Z]{15,35}H	259	HLLAMSEDDLPYNVRVTPSGDLKTVGRYDFDGQLKSTMIAH
g31486.t1	RPE65_motif_2	[FYW][A-Z]{1,3}H[A-Z]{2,4}[DE]	64	WKHPKD
g31486.t1	RPE65_motif_3	P[A-Z]{2,4}[LIVM][A-Z]{2,4}H	52	PSILHLPNH
g31486.t1	RPE65_motif_3	P[A-Z]{2,4}[LIVM][A-Z]{2,4}H	162	PLHEPVAGHH
g31486.t1	RPE65_motif_3	P[A-Z]{2,4}[LIVM][A-Z]{2,4}H	213	PKAIGELH
g31486.t1	RPE65_motif_3	P[A-Z]{2,4}[LIVM][A-Z]{2,4}H	580	PSRVPYGFH
g31486.t1	NDH-type	N[A-Z]{2,4}D[A-Z]{10,20}H	394	NATDASGIRWLEAPDCFCFH
g31486.t1	NDH-type	N[A-Z]{2,4}D[A-Z]{10,20}H	567	NAADLKLEATVKLPSRVPYGFH
g37989.t1	NDH-type	N[A-Z]{2,4}D[A-Z]{10,20}H	24	NTTSDSDMEWFQAPGLNLLH
g38864.t1	Fe_binding_2	H[A-Z]{2,5}[DE][A-Z]{15,35}H	116	HPLDGHGYLRAFSIDGVAREAKFMARYVRTEAQVEEH
g38864.t1	RPE65_motif_3	P[A-Z]{2,4}[LIVM][A-Z]{2,4}H	262	PPRRLLSH
g38864.t1	RPE65_motif_3	P[A-Z]{2,4}[LIVM][A-Z]{2,4}H	316	PEHLMIH
g39248.t1	Fe_binding_2	H[A-Z]{2,5}[DE][A-Z]{15,35}H	101	HWFDGDGMVHGLQIKDGKATYVSRFVRTARLKQEEFH
g39248.t1	Fe_binding_2	H[A-Z]{2,5}[DE][A-Z]{15,35}H	193	HEQDKPYVLQVLEDGDLQTLGLLDYDKRLSHAFTAH
g39248.t1	Fe_binding_2	H[A-Z]{2,5}[DE][A-Z]{15,35}H	276	HDFAITENYAIFMDLPLYFDIKEMIKGRRH
g39248.t1	RPE65_motif_1	G[LIVM][A-Z]{2}[FYW][A-Z]{3,5}H	213	GLLDYDKRLSH
g39248.t1	RPE65_motif_2	[FYW][A-Z]{1,3}H[A-Z]{2,4}[DE]	225	FTAHPKVD
g39248.t1	RPE65_motif_3	P[A-Z]{2,4}[LIVM][A-Z]{2,4}H	92	PKFHPVAGYH
g39248.t1	RPE65_motif_3	P[A-Z]{2,4}[LIVM][A-Z]{2,4}H	524	PNRVPYGFH

## Sheet: Supp_Table_3
Genome-Wide Identification and Characterization of the Carotenoid Cleavage Dioxygenase (CCD) Gene Family in Bixa orellana L.
Frontiers in Plant Science
Supplementary Table 3. Best ortholog identified for each CCD-related gene, including ortholog accession, query gene identifier, species of origin, percentage identity, rank, protein name, gene name, entry name, and TrEMBL accession.
Best_Ortholog	Query	Species	Identity_Percent	Rank	Protein.Names	Gene.Names	Entry.Name	TrEMBL
A0A061DUB2	g38864.t1	Theobroma_cacao	58.25	1	A0A061DUB2	Carotenoid cleavage dioxygenase 7, chloroplastic isoform 1	TCM_005633	A0A061DUB2_THECC
A0A061FAU8	g24585.t1	Theobroma_cacao	18.35	1	A0A061FAU8	Nine-cis-epoxycarotenoid dioxygenase 4	TCM_032512	A0A061FAU8_THECC
A0A061G9R8	g33765.t1	Theobroma_cacao	34.53	1	A0A061G9R8	Nine-cis-epoxycarotenoid dioxygenase 4, putative	TCM_027806	A0A061G9R8_THECC
A0A061G9R8	g37263.t1	Theobroma_cacao	41.19	1	A0A061G9R8	Nine-cis-epoxycarotenoid dioxygenase 4, putative	TCM_027806	A0A061G9R8_THECC
A0A061G9R8	g37263.t2	Theobroma_cacao	41.19	1	A0A061G9R8	Nine-cis-epoxycarotenoid dioxygenase 4, putative	TCM_027806	A0A061G9R8_THECC
A0A061GRK8	g24578.t1	Theobroma_cacao	20.69	1	A0A061GRK8	Carotenoid cleavage dioxygenase 1-like protein	TCM_037186	A0A061GRK8_THECC
A0A061GRK8	g24582.t1	Theobroma_cacao	30.86	1	A0A061GRK8	Carotenoid cleavage dioxygenase 1-like protein	TCM_037186	A0A061GRK8_THECC
A0A061GRK8	g24580.t1	Theobroma_cacao	23.07	1	A0A061GRK8	Carotenoid cleavage dioxygenase 1-like protein	TCM_037186	A0A061GRK8_THECC
A0A061GRL5	g24592.t1	Theobroma_cacao	55.8	1	A0A061GRL5	Carotenoid cleavage dioxygenase 8	TCM_037195	A0A061GRL5_THECC
A0A061GTU1	g37989.t1	Theobroma_cacao	28.47	1	A0A061GTU1	Nine-cis-epoxycarotenoid dioxygenase 4	TCM_041192	A0A061GTU1_THECC
A0A061GVR0	g33764.t1	Theobroma_cacao	40.96	1	A0A061GVR0	Nine-cis-epoxycarotenoid dioxygenase 4	TCM_041195	A0A061GVR0_THECC
A0A140CWS6	g37262.t2	Bixa_orellana	100	1	A0A140CWS6	Carotene cleavage dioxygenase 4 copy 4 (Carotenoid cleavage dioxygenase 4 isoform 4)	CCD4-4	A0A140CWS6_BIXOR
A0A140CWS7	g24581.t1	Bixa_orellana	22.54	1	A0A140CWS7	Carotene cleavage dioxygenase 4 copy 5	CCD4-5	A0A140CWS7_BIXOR
A0A178V6B6	g39248.t1	Arabidopsis_thaliana	45.64	1	A0A178V6B6	carotenoid 9,10-dioxygenase (EC 1.14.99.n4)	AXX17_At3g57790 AT9943_LOCUS14401 C24_LOCUS16615	A0A178V6B6_ARATH
A0A178VEZ7	g2824.t1	Arabidopsis_thaliana	48.63	1	A0A178VEZ7	9-cis-epoxycarotenoid dioxygenase (EC 1.13.11.51)	AXX17_At3g15050 AN1_LOCUS12812	A0A178VEZ7_ARATH
A0A178VEZ7	g31486.t1	Arabidopsis_thaliana	49.54	1	A0A178VEZ7	9-cis-epoxycarotenoid dioxygenase (EC 1.13.11.51)	AXX17_At3g15050 AN1_LOCUS12812	A0A178VEZ7_ARATH
A0A9Y0ZEY2	g19008.t1	Bixa_orellana	100	1	A0A9Y0ZEY2	Carotenoid cleavage dioxygenase 4 isoform 1	NA	A0A9Y0ZEY2_BIXOR
A0A9Y0ZEY5	g37270.t1	Bixa_orellana	100	1	A0A9Y0ZEY5	Carotenoid cleavage dioxygenase 4 isoform 3	NA	A0A9Y0ZEY5_BIXOR
A0A9Y0ZFB6	g37259.t1	Bixa_orellana	42.92	1	A0A9Y0ZFB6	Carotenoid cleavage dioxygenase 4 isoform 4	NA	A0A9Y0ZFB6_BIXOR
A0A9Y0ZFT2	g37264.t1	Bixa_orellana	70.12	1	A0A9Y0ZFT2	Carotenoid cleavage dioxygenase 4 isoform 2	NA	A0A9Y0ZFT2_BIXOR
A0A9Y0ZFT2	g37264.t2	Bixa_orellana	43.61	1	A0A9Y0ZFT2	Carotenoid cleavage dioxygenase 4 isoform 2	NA	A0A9Y0ZFT2_BIXOR
A0A9Y0ZFT2	g37265.t1	Bixa_orellana	89.28	1	A0A9Y0ZFT2	Carotenoid cleavage dioxygenase 4 isoform 2	NA	A0A9Y0ZFT2_BIXOR
A0A9Y0ZFT2	g37268.t1	Bixa_orellana	92.42	1	A0A9Y0ZFT2	Carotenoid cleavage dioxygenase 4 isoform 2	NA	A0A9Y0ZFT2_BIXOR
A0A9Y0ZFT2	g37266.t1	Bixa_orellana	75.51	1	A0A9Y0ZFT2	Carotenoid cleavage dioxygenase 4 isoform 2	NA	A0A9Y0ZFT2_BIXOR
A0A9Y0ZFW6	g37262.t1	Bixa_orellana	100	1	A0A9Y0ZFW6	Carotenoid cleavage dioxygenase 4 isoform 4	NA	A0A9Y0ZFW6_BIXOR
A0A9Y0ZFZ3	g19004.t1	Bixa_orellana	86.33	1	A0A9Y0ZFZ3	Carotenoid cleavage dioxygenase chloroplastic	NA	A0A9Y0ZFZ3_BIXOR
F8SRI5	g37269.t1	Bixa_orellana	32.92	1	F8SRI5	Lycopene cleavage oxygenase	lco	F8SRI5_BIXOR
O65572	g23079.t1	Arabidopsis_thaliana	45.47	1	O65572	Carotenoid 9,10(9',10')-cleavage dioxygenase 1 (EC 1.14.99.n4) (AtCCD1) (Neoxanthin cleavage enzyme NC1) (AtNCED1)	CCD1 NC1 NCED1 At3g63520 MAA21_150	CCD1_ARATH
O65572	g17631.t1	Arabidopsis_thaliana	53.71	1	O65572	Carotenoid 9,10(9',10')-cleavage dioxygenase 1 (EC 1.14.99.n4) (AtCCD1) (Neoxanthin cleavage enzyme NC1) (AtNCED1)	CCD1 NC1 NCED1 At3g63520 MAA21_150	CCD1_ARATH
O65572	g17625.t1	Arabidopsis_thaliana	53.22	1	O65572	Carotenoid 9,10(9',10')-cleavage dioxygenase 1 (EC 1.14.99.n4) (AtCCD1) (Neoxanthin cleavage enzyme NC1) (AtNCED1)	CCD1 NC1 NCED1 At3g63520 MAA21_150	CCD1_ARATH
O65572	g17629.t1	Arabidopsis_thaliana	53.51	1	O65572	Carotenoid 9,10(9',10')-cleavage dioxygenase 1 (EC 1.14.99.n4) (AtCCD1) (Neoxanthin cleavage enzyme NC1) (AtNCED1)	CCD1 NC1 NCED1 At3g63520 MAA21_150	CCD1_ARATH
O65572	g17630.t1	Arabidopsis_thaliana	50.81	1	O65572	Carotenoid 9,10(9',10')-cleavage dioxygenase 1 (EC 1.14.99.n4) (AtCCD1) (Neoxanthin cleavage enzyme NC1) (AtNCED1)	CCD1 NC1 NCED1 At3g63520 MAA21_150	CCD1_ARATH
O65572	g17637.t1	Arabidopsis_thaliana	53.51	1	O65572	Carotenoid 9,10(9',10')-cleavage dioxygenase 1 (EC 1.14.99.n4) (AtCCD1) (Neoxanthin cleavage enzyme NC1) (AtNCED1)	CCD1 NC1 NCED1 At3g63520 MAA21_150	CCD1_ARATH
Q9LRM7	g25911.t1	Arabidopsis_thaliana	43.21	1	Q9LRM7	9-cis-epoxycarotenoid dioxygenase NCED6, chloroplastic (AtNCED6) (EC 1.13.11.51)	NCED6 At3g24220 MUJ8.12	NCED6_ARATH

## Sheet: Supp_Table_4
Genome-Wide Identification and Characterization of the Carotenoid Cleavage Dioxygenase (CCD) Gene Family in Bixa orellana L.
Frontiers in Plant Science
Supplementary Table 4. Pairwise Ka, Ks, and Ka/Ks values for all 378 comparisons among the 28 curated Bixa orellana CCD genes estimated by the NG86 method with Jukes-Cantor correction. Undefined values (NaN) indicate synonymous site saturation (ps ≥ 0.75) between distantly related subfamilies.
Seq1	Seq2	Ka	Ks	Ka_Ks	Subf1	Subf2	Comparison
g23079.t1	g39248.t1	0.4265	1.4636	0.2914	CCD1	CCD1	CCD1_vs_CCD1
g23079.t1	g17631.t1	0.4245	NA	NA	CCD1	CCD1	CCD1_vs_CCD1
g23079.t1	g17637.t1	0.4371	NA	NA	CCD1	CCD1	CCD1_vs_CCD1
g23079.t1	g17629.t1	0.4762	2.3731	0.2007	CCD1	CCD1	CCD1_vs_CCD1
g23079.t1	g17625.t1	0.4655	NA	NA	CCD1	CCD1	CCD1_vs_CCD1
g23079.t1	g17630.t1	0.4831	2.4142	0.2001	CCD1	CCD1	CCD1_vs_CCD1
g23079.t1	g37263.t1	NA	NA	NA	CCD1	CCD4	CCD1_vs_CCD4
g23079.t1	g37263.t2	NA	NA	NA	CCD1	CCD4	CCD1_vs_CCD4
g23079.t1	g33765.t1	NA	1.6015	NA	CCD1	CCD4	CCD1_vs_CCD4
g23079.t1	g37262.t1	NA	NA	NA	CCD1	CCD4	CCD1_vs_CCD4
g23079.t1	g37262.t2	NA	NA	NA	CCD1	CCD4	CCD1_vs_CCD4
g23079.t1	g37270.t1	NA	NA	NA	CCD1	CCD4	CCD1_vs_CCD4
g23079.t1	g37264.t1	NA	0.4562	NA	CCD1	CCD4	CCD1_vs_CCD4
g23079.t1	g37264.t2	NA	0.2742	NA	CCD1	CCD4	CCD1_vs_CCD4
g23079.t1	g37265.t1	NA	NA	NA	CCD1	CCD4	CCD1_vs_CCD4
g23079.t1	g37266.t1	NA	NA	NA	CCD1	CCD4	CCD1_vs_CCD4
g23079.t1	g37268.t1	NA	NA	NA	CCD1	CCD4	CCD1_vs_CCD4
g23079.t1	g19004.t1	NA	NA	NA	CCD1	CCD4	CCD1_vs_CCD4
g23079.t1	g19008.t1	NA	NA	NA	CCD1	CCD4	CCD1_vs_CCD4
g23079.t1	g37259.t1	NA	NA	NA	CCD1	CCD4	CCD1_vs_CCD4
g23079.t1	g2824.t1	NA	NA	NA	CCD1	NCED	CCD1_vs_NCED
g23079.t1	g31486.t1	NA	NA	NA	CCD1	NCED	CCD1_vs_NCED
g23079.t1	g25911.t1	NA	NA	NA	CCD1	NCED	CCD1_vs_NCED
g23079.t1	g33764.t1	NA	3.9923	NA	CCD1	CCD4	CCD1_vs_CCD4
g23079.t1	g37269.t1	NA	0.4859	NA	CCD1	LCO	CCD1_vs_LCO
g23079.t1	g24592.t1	NA	0.8419	NA	CCD1	CCD8	CCD1_vs_CCD8
g23079.t1	g38864.t1	NA	0.5853	NA	CCD1	CCD7	CCD1_vs_CCD7
g39248.t1	g17631.t1	0.4052	NA	NA	CCD1	CCD1	CCD1_vs_CCD1
g39248.t1	g17637.t1	0.4134	NA	NA	CCD1	CCD1	CCD1_vs_CCD1
g39248.t1	g17629.t1	0.4216	NA	NA	CCD1	CCD1	CCD1_vs_CCD1
g39248.t1	g17625.t1	0.4277	NA	NA	CCD1	CCD1	CCD1_vs_CCD1
g39248.t1	g17630.t1	0.4804	NA	NA	CCD1	CCD1	CCD1_vs_CCD1
g39248.t1	g37263.t1	NA	NA	NA	CCD1	CCD4	CCD1_vs_CCD4
g39248.t1	g37263.t2	NA	NA	NA	CCD1	CCD4	CCD1_vs_CCD4
g39248.t1	g33765.t1	NA	1.4594	NA	CCD1	CCD4	CCD1_vs_CCD4
g39248.t1	g37262.t1	NA	NA	NA	CCD1	CCD4	CCD1_vs_CCD4
g39248.t1	g37262.t2	NA	NA	NA	CCD1	CCD4	CCD1_vs_CCD4
g39248.t1	g37270.t1	NA	NA	NA	CCD1	CCD4	CCD1_vs_CCD4
g39248.t1	g37264.t1	NA	0.4029	NA	CCD1	CCD4	CCD1_vs_CCD4
g39248.t1	g37264.t2	NA	0.3451	NA	CCD1	CCD4	CCD1_vs_CCD4
g39248.t1	g37265.t1	NA	NA	NA	CCD1	CCD4	CCD1_vs_CCD4
g39248.t1	g37266.t1	NA	NA	NA	CCD1	CCD4	CCD1_vs_CCD4
g39248.t1	g37268.t1	NA	NA	NA	CCD1	CCD4	CCD1_vs_CCD4
g39248.t1	g19004.t1	NA	NA	NA	CCD1	CCD4	CCD1_vs_CCD4
g39248.t1	g19008.t1	NA	NA	NA	CCD1	CCD4	CCD1_vs_CCD4
g39248.t1	g37259.t1	NA	NA	NA	CCD1	CCD4	CCD1_vs_CCD4
g39248.t1	g2824.t1	NA	NA	NA	CCD1	NCED	CCD1_vs_NCED
g39248.t1	g31486.t1	NA	NA	NA	CCD1	NCED	CCD1_vs_NCED
g39248.t1	g25911.t1	NA	NA	NA	CCD1	NCED	CCD1_vs_NCED
g39248.t1	g33764.t1	NA	NA	NA	CCD1	CCD4	CCD1_vs_CCD4
g39248.t1	g37269.t1	NA	0.3815	NA	CCD1	LCO	CCD1_vs_LCO
g39248.t1	g24592.t1	NA	1.0734	NA	CCD1	CCD8	CCD1_vs_CCD8
g39248.t1	g38864.t1	NA	0.6383	NA	CCD1	CCD7	CCD1_vs_CCD7
g17631.t1	g17637.t1	0.0515	0.1668	0.3089	CCD1	CCD1	CCD1_vs_CCD1
g17631.t1	g17629.t1	0.0906	0.1464	0.6193	CCD1	CCD1	CCD1_vs_CCD1
g17631.t1	g17625.t1	0.1055	0.1805	0.5846	CCD1	CCD1	CCD1_vs_CCD1
g17631.t1	g17630.t1	0.1108	0.0707	1.567	CCD1	CCD1	CCD1_vs_CCD1
g17631.t1	g37263.t1	NA	NA	NA	CCD1	CCD4	CCD1_vs_CCD4
g17631.t1	g37263.t2	NA	NA	NA	CCD1	CCD4	CCD1_vs_CCD4
g17631.t1	g33765.t1	NA	3.2481	NA	CCD1	CCD4	CCD1_vs_CCD4
g17631.t1	g37262.t1	NA	NA	NA	CCD1	CCD4	CCD1_vs_CCD4
g17631.t1	g37262.t2	NA	NA	NA	CCD1	CCD4	CCD1_vs_CCD4
g17631.t1	g37270.t1	NA	NA	NA	CCD1	CCD4	CCD1_vs_CCD4
g17631.t1	g37264.t1	NA	0.4075	NA	CCD1	CCD4	CCD1_vs_CCD4
g17631.t1	g37264.t2	NA	0.3504	NA	CCD1	CCD4	CCD1_vs_CCD4
g17631.t1	g37265.t1	NA	NA	NA	CCD1	CCD4	CCD1_vs_CCD4
g17631.t1	g37266.t1	NA	NA	NA	CCD1	CCD4	CCD1_vs_CCD4
g17631.t1	g37268.t1	NA	NA	NA	CCD1	CCD4	CCD1_vs_CCD4
g17631.t1	g19004.t1	NA	NA	NA	CCD1	CCD4	CCD1_vs_CCD4
g17631.t1	g19008.t1	NA	NA	NA	CCD1	CCD4	CCD1_vs_CCD4
g17631.t1	g37259.t1	NA	NA	NA	CCD1	CCD4	CCD1_vs_CCD4
g17631.t1	g2824.t1	NA	NA	NA	CCD1	NCED	CCD1_vs_NCED
g17631.t1	g31486.t1	NA	NA	NA	CCD1	NCED	CCD1_vs_NCED
g17631.t1	g25911.t1	NA	NA	NA	CCD1	NCED	CCD1_vs_NCED
g17631.t1	g33764.t1	NA	NA	NA	CCD1	CCD4	CCD1_vs_CCD4
g17631.t1	g37269.t1	NA	0.4684	NA	CCD1	LCO	CCD1_vs_LCO
g17631.t1	g24592.t1	NA	0.6038	NA	CCD1	CCD8	CCD1_vs_CCD8
g17631.t1	g38864.t1	NA	0.5113	NA	CCD1	CCD7	CCD1_vs_CCD7
g17637.t1	g17629.t1	0.0851	0.2003	0.4249	CCD1	CCD1	CCD1_vs_CCD1
g17637.t1	g17625.t1	0.1025	0.2265	0.4528	CCD1	CCD1	CCD1_vs_CCD1
g17637.t1	g17630.t1	0.1274	0.15	0.8489	CCD1	CCD1	CCD1_vs_CCD1
g17637.t1	g37263.t1	NA	NA	NA	CCD1	CCD4	CCD1_vs_CCD4
g17637.t1	g37263.t2	NA	NA	NA	CCD1	CCD4	CCD1_vs_CCD4
g17637.t1	g33765.t1	NA	NA	NA	CCD1	CCD4	CCD1_vs_CCD4
g17637.t1	g37262.t1	NA	NA	NA	CCD1	CCD4	CCD1_vs_CCD4
g17637.t1	g37262.t2	NA	NA	NA	CCD1	CCD4	CCD1_vs_CCD4
g17637.t1	g37270.t1	NA	NA	NA	CCD1	CCD4	CCD1_vs_CCD4
g17637.t1	g37264.t1	NA	0.4904	NA	CCD1	CCD4	CCD1_vs_CCD4
g17637.t1	g37264.t2	NA	0.3536	NA	CCD1	CCD4	CCD1_vs_CCD4
g17637.t1	g37265.t1	NA	NA	NA	CCD1	CCD4	CCD1_vs_CCD4
g17637.t1	g37266.t1	NA	NA	NA	CCD1	CCD4	CCD1_vs_CCD4
g17637.t1	g37268.t1	NA	NA	NA	CCD1	CCD4	CCD1_vs_CCD4
g17637.t1	g19004.t1	NA	NA	NA	CCD1	CCD4	CCD1_vs_CCD4
g17637.t1	g19008.t1	NA	NA	NA	CCD1	CCD4	CCD1_vs_CCD4
g17637.t1	g37259.t1	NA	NA	NA	CCD1	CCD4	CCD1_vs_CCD4
g17637.t1	g2824.t1	NA	NA	NA	CCD1	NCED	CCD1_vs_NCED
g17637.t1	g31486.t1	NA	NA	NA	CCD1	NCED	CCD1_vs_NCED
g17637.t1	g25911.t1	NA	NA	NA	CCD1	NCED	CCD1_vs_NCED
g17637.t1	g33764.t1	NA	NA	NA	CCD1	CCD4	CCD1_vs_CCD4
g17637.t1	g37269.t1	NA	0.4179	NA	CCD1	LCO	CCD1_vs_LCO
g17637.t1	g24592.t1	NA	0.6315	NA	CCD1	CCD8	CCD1_vs_CCD8
g17637.t1	g38864.t1	NA	0.4668	NA	CCD1	CCD7	CCD1_vs_CCD7
g17629.t1	g17625.t1	0.1257	0.1641	0.7662	CCD1	CCD1	CCD1_vs_CCD1
g17629.t1	g17630.t1	0.1676	0.1342	1.249	CCD1	CCD1	CCD1_vs_CCD1
g17629.t1	g37263.t1	NA	NA	NA	CCD1	CCD4	CCD1_vs_CCD4
g17629.t1	g37263.t2	NA	NA	NA	CCD1	CCD4	CCD1_vs_CCD4
g17629.t1	g33765.t1	NA	1.4894	NA	CCD1	CCD4	CCD1_vs_CCD4
g17629.t1	g37262.t1	NA	NA	NA	CCD1	CCD4	CCD1_vs_CCD4
g17629.t1	g37262.t2	NA	NA	NA	CCD1	CCD4	CCD1_vs_CCD4
g17629.t1	g37270.t1	NA	NA	NA	CCD1	CCD4	CCD1_vs_CCD4
g17629.t1	g37264.t1	NA	0.4874	NA	CCD1	CCD4	CCD1_vs_CCD4
g17629.t1	g37264.t2	NA	0.3536	NA	CCD1	CCD4	CCD1_vs_CCD4
g17629.t1	g37265.t1	NA	NA	NA	CCD1	CCD4	CCD1_vs_CCD4
g17629.t1	g37266.t1	NA	NA	NA	CCD1	CCD4	CCD1_vs_CCD4
g17629.t1	g37268.t1	NA	NA	NA	CCD1	CCD4	CCD1_vs_CCD4
g17629.t1	g19004.t1	NA	NA	NA	CCD1	CCD4	CCD1_vs_CCD4
g17629.t1	g19008.t1	NA	NA	NA	CCD1	CCD4	CCD1_vs_CCD4
g17629.t1	g37259.t1	NA	NA	NA	CCD1	CCD4	CCD1_vs_CCD4
g17629.t1	g2824.t1	NA	NA	NA	CCD1	NCED	CCD1_vs_NCED
g17629.t1	g31486.t1	NA	NA	NA	CCD1	NCED	CCD1_vs_NCED
g17629.t1	g25911.t1	NA	NA	NA	CCD1	NCED	CCD1_vs_NCED
g17629.t1	g33764.t1	NA	4.0349	NA	CCD1	CCD4	CCD1_vs_CCD4
g17629.t1	g37269.t1	NA	0.4684	NA	CCD1	LCO	CCD1_vs_LCO
g17629.t1	g24592.t1	NA	0.5695	NA	CCD1	CCD8	CCD1_vs_CCD8
g17629.t1	g38864.t1	NA	0.5155	NA	CCD1	CCD7	CCD1_vs_CCD7
g17625.t1	g17630.t1	0.183	0.1833	0.9987	CCD1	CCD1	CCD1_vs_CCD1
g17625.t1	g37263.t1	NA	NA	NA	CCD1	CCD4	CCD1_vs_CCD4
g17625.t1	g37263.t2	NA	NA	NA	CCD1	CCD4	CCD1_vs_CCD4
g17625.t1	g33765.t1	NA	1.5376	NA	CCD1	CCD4	CCD1_vs_CCD4
g17625.t1	g37262.t1	NA	NA	NA	CCD1	CCD4	CCD1_vs_CCD4
g17625.t1	g37262.t2	NA	NA	NA	CCD1	CCD4	CCD1_vs_CCD4
g17625.t1	g37270.t1	NA	NA	NA	CCD1	CCD4	CCD1_vs_CCD4
g17625.t1	g37264.t1	NA	0.4727	NA	CCD1	CCD4	CCD1_vs_CCD4
g17625.t1	g37264.t2	NA	0.3808	NA	CCD1	CCD4	CCD1_vs_CCD4
g17625.t1	g37265.t1	NA	NA	NA	CCD1	CCD4	CCD1_vs_CCD4
g17625.t1	g37266.t1	NA	NA	NA	CCD1	CCD4	CCD1_vs_CCD4
g17625.t1	g37268.t1	NA	NA	NA	CCD1	CCD4	CCD1_vs_CCD4
g17625.t1	g19004.t1	NA	NA	NA	CCD1	CCD4	CCD1_vs_CCD4
g17625.t1	g19008.t1	NA	NA	NA	CCD1	CCD4	CCD1_vs_CCD4
g17625.t1	g37259.t1	NA	NA	NA	CCD1	CCD4	CCD1_vs_CCD4
g17625.t1	g2824.t1	NA	NA	NA	CCD1	NCED	CCD1_vs_NCED
g17625.t1	g31486.t1	NA	NA	NA	CCD1	NCED	CCD1_vs_NCED
g17625.t1	g25911.t1	NA	NA	NA	CCD1	NCED	CCD1_vs_NCED
g17625.t1	g33764.t1	NA	NA	NA	CCD1	CCD4	CCD1_vs_CCD4
g17625.t1	g37269.t1	NA	0.4684	NA	CCD1	LCO	CCD1_vs_LCO
g17625.t1	g24592.t1	NA	0.5573	NA	CCD1	CCD8	CCD1_vs_CCD8
g17625.t1	g38864.t1	NA	0.5604	NA	CCD1	CCD7	CCD1_vs_CCD7
g17630.t1	g37263.t1	NA	NA	NA	CCD1	CCD4	CCD1_vs_CCD4
g17630.t1	g37263.t2	NA	NA	NA	CCD1	CCD4	CCD1_vs_CCD4
g17630.t1	g33765.t1	NA	1.8662	NA	CCD1	CCD4	CCD1_vs_CCD4
g17630.t1	g37262.t1	NA	NA	NA	CCD1	CCD4	CCD1_vs_CCD4
g17630.t1	g37262.t2	NA	NA	NA	CCD1	CCD4	CCD1_vs_CCD4
g17630.t1	g37270.t1	NA	NA	NA	CCD1	CCD4	CCD1_vs_CCD4
g17630.t1	g37264.t1	NA	0.4755	NA	CCD1	CCD4	CCD1_vs_CCD4
g17630.t1	g37264.t2	NA	0.3112	NA	CCD1	CCD4	CCD1_vs_CCD4
g17630.t1	g37265.t1	NA	NA	NA	CCD1	CCD4	CCD1_vs_CCD4
g17630.t1	g37266.t1	NA	NA	NA	CCD1	CCD4	CCD1_vs_CCD4
g17630.t1	g37268.t1	NA	NA	NA	CCD1	CCD4	CCD1_vs_CCD4
g17630.t1	g19004.t1	NA	NA	NA	CCD1	CCD4	CCD1_vs_CCD4
g17630.t1	g19008.t1	NA	NA	NA	CCD1	CCD4	CCD1_vs_CCD4
g17630.t1	g37259.t1	NA	NA	NA	CCD1	CCD4	CCD1_vs_CCD4
g17630.t1	g2824.t1	NA	NA	NA	CCD1	NCED	CCD1_vs_NCED
g17630.t1	g31486.t1	NA	NA	NA	CCD1	NCED	CCD1_vs_NCED
g17630.t1	g25911.t1	NA	NA	NA	CCD1	NCED	CCD1_vs_NCED
g17630.t1	g33764.t1	NA	NA	NA	CCD1	CCD4	CCD1_vs_CCD4
g17630.t1	g37269.t1	NA	0.3672	NA	CCD1	LCO	CCD1_vs_LCO
g17630.t1	g24592.t1	NA	0.5581	NA	CCD1	CCD8	CCD1_vs_CCD8
g17630.t1	g38864.t1	NA	0.5034	NA	CCD1	CCD7	CCD1_vs_CCD7
g37263.t1	g37263.t2	0.0495	0.048	1.0314	CCD4	CCD4	CCD4_vs_CCD4
g37263.t1	g33765.t1	1.1264	NA	NA	CCD4	CCD4	CCD4_vs_CCD4
g37263.t1	g37262.t1	0.9643	NA	NA	CCD4	CCD4	CCD4_vs_CCD4
g37263.t1	g37262.t2	0.8795	NA	NA	CCD4	CCD4	CCD4_vs_CCD4
g37263.t1	g37270.t1	1.2521	NA	NA	CCD4	CCD4	CCD4_vs_CCD4
g37263.t1	g37264.t1	NA	0.2421	NA	CCD4	CCD4	CCD4_vs_CCD4
g37263.t1	g37264.t2	NA	0.3993	NA	CCD4	CCD4	CCD4_vs_CCD4
g37263.t1	g37265.t1	0.9019	NA	NA	CCD4	CCD4	CCD4_vs_CCD4
g37263.t1	g37266.t1	1.1093	NA	NA	CCD4	CCD4	CCD4_vs_CCD4
g37263.t1	g37268.t1	0.9019	NA	NA	CCD4	CCD4	CCD4_vs_CCD4
g37263.t1	g19004.t1	1.1402	NA	NA	CCD4	CCD4	CCD4_vs_CCD4
g37263.t1	g19008.t1	1.1172	NA	NA	CCD4	CCD4	CCD4_vs_CCD4
g37263.t1	g37259.t1	2.0897	NA	NA	CCD4	CCD4	CCD4_vs_CCD4
g37263.t1	g2824.t1	NA	NA	NA	CCD4	NCED	CCD4_vs_NCED
g37263.t1	g31486.t1	NA	NA	NA	CCD4	NCED	CCD4_vs_NCED
g37263.t1	g25911.t1	NA	NA	NA	CCD4	NCED	CCD4_vs_NCED
g37263.t1	g33764.t1	0.8712	NA	NA	CCD4	CCD4	CCD4_vs_CCD4
g37263.t1	g37269.t1	NA	0.8345	NA	CCD4	LCO	CCD4_vs_LCO
g37263.t1	g24592.t1	NA	0.6987	NA	CCD4	CCD8	CCD4_vs_CCD8
g37263.t1	g38864.t1	NA	0.4898	NA	CCD4	CCD7	CCD4_vs_CCD7
g37263.t2	g33765.t1	1.1264	NA	NA	CCD4	CCD4	CCD4_vs_CCD4
g37263.t2	g37262.t1	1.0631	NA	NA	CCD4	CCD4	CCD4_vs_CCD4
g37263.t2	g37262.t2	1.8976	NA	NA	CCD4	CCD4	CCD4_vs_CCD4
g37263.t2	g37270.t1	1.5049	NA	NA	CCD4	CCD4	CCD4_vs_CCD4
g37263.t2	g37264.t1	NA	0.2421	NA	CCD4	CCD4	CCD4_vs_CCD4
g37263.t2	g37264.t2	NA	0.3993	NA	CCD4	CCD4	CCD4_vs_CCD4
g37263.t2	g37265.t1	1.0132	NA	NA	CCD4	CCD4	CCD4_vs_CCD4
g37263.t2	g37266.t1	1.1093	NA	NA	CCD4	CCD4	CCD4_vs_CCD4
g37263.t2	g37268.t1	1.0132	NA	NA	CCD4	CCD4	CCD4_vs_CCD4
g37263.t2	g19004.t1	1.4484	NA	NA	CCD4	CCD4	CCD4_vs_CCD4
g37263.t2	g19008.t1	1.3854	NA	NA	CCD4	CCD4	CCD4_vs_CCD4
g37263.t2	g37259.t1	1.6706	NA	NA	CCD4	CCD4	CCD4_vs_CCD4
g37263.t2	g2824.t1	NA	2.2899	NA	CCD4	NCED	CCD4_vs_NCED
g37263.t2	g31486.t1	NA	NA	NA	CCD4	NCED	CCD4_vs_NCED
g37263.t2	g25911.t1	NA	NA	NA	CCD4	NCED	CCD4_vs_NCED
g37263.t2	g33764.t1	2.1883	NA	NA	CCD4	CCD4	CCD4_vs_CCD4
g37263.t2	g37269.t1	NA	0.3127	NA	CCD4	LCO	CCD4_vs_LCO
g37263.t2	g24592.t1	NA	0.5796	NA	CCD4	CCD8	CCD4_vs_CCD8
g37263.t2	g38864.t1	NA	0.4	NA	CCD4	CCD7	CCD4_vs_CCD7
g33765.t1	g37262.t1	2.0899	1.473	1.4188	CCD4	CCD4	CCD4_vs_CCD4
g33765.t1	g37262.t2	NA	NA	NA	CCD4	CCD4	CCD4_vs_CCD4
g33765.t1	g37270.t1	2.2673	NA	NA	CCD4	CCD4	CCD4_vs_CCD4
g33765.t1	g37264.t1	NA	0.371	NA	CCD4	CCD4	CCD4_vs_CCD4
g33765.t1	g37264.t2	NA	0.5669	NA	CCD4	CCD4	CCD4_vs_CCD4
g33765.t1	g37265.t1	1.6369	NA	NA	CCD4	CCD4	CCD4_vs_CCD4
g33765.t1	g37266.t1	2.3089	NA	NA	CCD4	CCD4	CCD4_vs_CCD4
g33765.t1	g37268.t1	1.7146	NA	NA	CCD4	CCD4	CCD4_vs_CCD4
g33765.t1	g19004.t1	1.8908	NA	NA	CCD4	CCD4	CCD4_vs_CCD4
g33765.t1	g19008.t1	2.0035	NA	NA	CCD4	CCD4	CCD4_vs_CCD4
g33765.t1	g37259.t1	NA	1.2071	NA	CCD4	CCD4	CCD4_vs_CCD4
g33765.t1	g2824.t1	NA	NA	NA	CCD4	NCED	CCD4_vs_NCED
g33765.t1	g31486.t1	NA	NA	NA	CCD4	NCED	CCD4_vs_NCED
g33765.t1	g25911.t1	NA	NA	NA	CCD4	NCED	CCD4_vs_NCED
g33765.t1	g33764.t1	NA	NA	NA	CCD4	CCD4	CCD4_vs_CCD4
g33765.t1	g37269.t1	NA	0.536	NA	CCD4	LCO	CCD4_vs_LCO
g33765.t1	g24592.t1	NA	0.9023	NA	CCD4	CCD8	CCD4_vs_CCD8
g33765.t1	g38864.t1	NA	0.6153	NA	CCD4	CCD7	CCD4_vs_CCD7
g37262.t1	g37262.t2	0	0	NA	CCD4	CCD4	CCD4_vs_CCD4
g37262.t1	g37270.t1	0.6349	NA	NA	CCD4	CCD4	CCD4_vs_CCD4
g37262.t1	g37264.t1	NA	0.6826	NA	CCD4	CCD4	CCD4_vs_CCD4
g37262.t1	g37264.t2	NA	0.6846	NA	CCD4	CCD4	CCD4_vs_CCD4
g37262.t1	g37265.t1	0.7978	NA	NA	CCD4	CCD4	CCD4_vs_CCD4
g37262.t1	g37266.t1	0.9083	NA	NA	CCD4	CCD4	CCD4_vs_CCD4
g37262.t1	g37268.t1	0.8052	NA	NA	CCD4	CCD4	CCD4_vs_CCD4
g37262.t1	g19004.t1	0.8128	NA	NA	CCD4	CCD4	CCD4_vs_CCD4
g37262.t1	g19008.t1	0.7829	NA	NA	CCD4	CCD4	CCD4_vs_CCD4
g37262.t1	g37259.t1	0.907	0.4833	1.8766	CCD4	CCD4	CCD4_vs_CCD4
g37262.t1	g2824.t1	NA	NA	NA	CCD4	NCED	CCD4_vs_NCED
g37262.t1	g31486.t1	NA	NA	NA	CCD4	NCED	CCD4_vs_NCED
g37262.t1	g25911.t1	NA	NA	NA	CCD4	NCED	CCD4_vs_NCED
g37262.t1	g33764.t1	1.2471	NA	NA	CCD4	CCD4	CCD4_vs_CCD4
g37262.t1	g37269.t1	NA	0.6009	NA	CCD4	LCO	CCD4_vs_LCO
g37262.t1	g24592.t1	NA	0.8401	NA	CCD4	CCD8	CCD4_vs_CCD8
g37262.t1	g38864.t1	NA	0.5017	NA	CCD4	CCD7	CCD4_vs_CCD7
g37262.t2	g37270.t1	0.5427	NA	NA	CCD4	CCD4	CCD4_vs_CCD4
g37262.t2	g37264.t1	NA	NA	NA	CCD4	CCD4	CCD4_vs_CCD4
g37262.t2	g37264.t2	NA	NA	NA	CCD4	CCD4	CCD4_vs_CCD4
g37262.t2	g37265.t1	0.7203	NA	NA	CCD4	CCD4	CCD4_vs_CCD4
g37262.t2	g37266.t1	NA	NA	NA	CCD4	CCD4	CCD4_vs_CCD4
g37262.t2	g37268.t1	0.7203	NA	NA	CCD4	CCD4	CCD4_vs_CCD4
g37262.t2	g19004.t1	0.6415	NA	NA	CCD4	CCD4	CCD4_vs_CCD4
g37262.t2	g19008.t1	0.5427	NA	NA	CCD4	CCD4	CCD4_vs_CCD4
g37262.t2	g37259.t1	1.7269	0.4148	4.1638	CCD4	CCD4	CCD4_vs_CCD4
g37262.t2	g2824.t1	NA	NA	NA	CCD4	NCED	CCD4_vs_NCED
g37262.t2	g31486.t1	NA	NA	NA	CCD4	NCED	CCD4_vs_NCED
g37262.t2	g25911.t1	NA	NA	NA	CCD4	NCED	CCD4_vs_NCED
g37262.t2	g33764.t1	2.0339	NA	NA	CCD4	CCD4	CCD4_vs_CCD4
g37262.t2	g37269.t1	NA	1.2488	NA	CCD4	LCO	CCD4_vs_LCO
g37262.t2	g24592.t1	NA	1.2286	NA	CCD4	CCD8	CCD4_vs_CCD8
g37262.t2	g38864.t1	NA	0.7313	NA	CCD4	CCD7	CCD4_vs_CCD7
g37270.t1	g37264.t1	NA	0.5699	NA	CCD4	CCD4	CCD4_vs_CCD4
g37270.t1	g37264.t2	NA	0.6899	NA	CCD4	CCD4	CCD4_vs_CCD4
g37270.t1	g37265.t1	0.75	NA	NA	CCD4	CCD4	CCD4_vs_CCD4
g37270.t1	g37266.t1	0.922	NA	NA	CCD4	CCD4	CCD4_vs_CCD4
g37270.t1	g37268.t1	0.75	NA	NA	CCD4	CCD4	CCD4_vs_CCD4
g37270.t1	g19004.t1	0.8525	NA	NA	CCD4	CCD4	CCD4_vs_CCD4
g37270.t1	g19008.t1	0.8063	NA	NA	CCD4	CCD4	CCD4_vs_CCD4
g37270.t1	g37259.t1	1.4752	NA	NA	CCD4	CCD4	CCD4_vs_CCD4
g37270.t1	g2824.t1	NA	NA	NA	CCD4	NCED	CCD4_vs_NCED
g37270.t1	g31486.t1	NA	NA	NA	CCD4	NCED	CCD4_vs_NCED
g37270.t1	g25911.t1	NA	NA	NA	CCD4	NCED	CCD4_vs_NCED
g37270.t1	g33764.t1	1.0573	NA	NA	CCD4	CCD4	CCD4_vs_CCD4
g37270.t1	g37269.t1	NA	0.7489	NA	CCD4	LCO	CCD4_vs_LCO
g37270.t1	g24592.t1	NA	0.8788	NA	CCD4	CCD8	CCD4_vs_CCD8
g37270.t1	g38864.t1	NA	0.4084	NA	CCD4	CCD7	CCD4_vs_CCD7
g37264.t1	g37264.t2	0.3445	0.2877	1.1974	CCD4	CCD4	CCD4_vs_CCD4
g37264.t1	g37265.t1	NA	1.0201	NA	CCD4	CCD4	CCD4_vs_CCD4
g37264.t1	g37266.t1	NA	1.0201	NA	CCD4	CCD4	CCD4_vs_CCD4
g37264.t1	g37268.t1	NA	1.0201	NA	CCD4	CCD4	CCD4_vs_CCD4
g37264.t1	g19004.t1	NA	0.4172	NA	CCD4	CCD4	CCD4_vs_CCD4
g37264.t1	g19008.t1	NA	0.4904	NA	CCD4	CCD4	CCD4_vs_CCD4
g37264.t1	g37259.t1	NA	0.5084	NA	CCD4	CCD4	CCD4_vs_CCD4
g37264.t1	g2824.t1	NA	0.132	NA	CCD4	NCED	CCD4_vs_NCED
g37264.t1	g31486.t1	NA	0.3545	NA	CCD4	NCED	CCD4_vs_NCED
g37264.t1	g25911.t1	NA	0.3545	NA	CCD4	NCED	CCD4_vs_NCED
g37264.t1	g33764.t1	NA	NA	NA	CCD4	CCD4	CCD4_vs_CCD4
g37264.t1	g37269.t1	NA	0	NA	CCD4	LCO	CCD4_vs_LCO
g37264.t1	g24592.t1	NA	0.0906	NA	CCD4	CCD8	CCD4_vs_CCD8
g37264.t1	g38864.t1	NA	0.1791	NA	CCD4	CCD7	CCD4_vs_CCD7
g37264.t2	g37265.t1	NA	1.3492	NA	CCD4	CCD4	CCD4_vs_CCD4
g37264.t2	g37266.t1	NA	1.3677	NA	CCD4	CCD4	CCD4_vs_CCD4
g37264.t2	g37268.t1	NA	1.3492	NA	CCD4	CCD4	CCD4_vs_CCD4
g37264.t2	g19004.t1	NA	0.5957	NA	CCD4	CCD4	CCD4_vs_CCD4
g37264.t2	g19008.t1	NA	0.6981	NA	CCD4	CCD4	CCD4_vs_CCD4
g37264.t2	g37259.t1	NA	0.471	NA	CCD4	CCD4	CCD4_vs_CCD4
g37264.t2	g2824.t1	NA	0.3904	NA	CCD4	NCED	CCD4_vs_NCED
g37264.t2	g31486.t1	NA	0.5532	NA	CCD4	NCED	CCD4_vs_NCED
g37264.t2	g25911.t1	NA	0.824	NA	CCD4	NCED	CCD4_vs_NCED
g37264.t2	g33764.t1	NA	NA	NA	CCD4	CCD4	CCD4_vs_CCD4
g37264.t2	g37269.t1	NA	0.536	NA	CCD4	LCO	CCD4_vs_LCO
g37264.t2	g24592.t1	NA	0.1468	NA	CCD4	CCD8	CCD4_vs_CCD8
g37264.t2	g38864.t1	NA	0.2813	NA	CCD4	CCD7	CCD4_vs_CCD7
g37265.t1	g37266.t1	0.0478	0	NA	CCD4	CCD4	CCD4_vs_CCD4
g37265.t1	g37268.t1	0.0124	0.0445	0.279	CCD4	CCD4	CCD4_vs_CCD4
g37265.t1	g19004.t1	0.7563	NA	NA	CCD4	CCD4	CCD4_vs_CCD4
g37265.t1	g19008.t1	0.7287	NA	NA	CCD4	CCD4	CCD4_vs_CCD4
g37265.t1	g37259.t1	1.6215	2.2834	0.7101	CCD4	CCD4	CCD4_vs_CCD4
g37265.t1	g2824.t1	NA	NA	NA	CCD4	NCED	CCD4_vs_NCED
g37265.t1	g31486.t1	NA	NA	NA	CCD4	NCED	CCD4_vs_NCED
g37265.t1	g25911.t1	NA	NA	NA	CCD4	NCED	CCD4_vs_NCED
g37265.t1	g33764.t1	0.9899	NA	NA	CCD4	CCD4	CCD4_vs_CCD4
g37265.t1	g37269.t1	NA	0.7166	NA	CCD4	LCO	CCD4_vs_LCO
g37265.t1	g24592.t1	NA	0.8986	NA	CCD4	CCD8	CCD4_vs_CCD8
g37265.t1	g38864.t1	NA	0.455	NA	CCD4	CCD7	CCD4_vs_CCD7
g37266.t1	g37268.t1	0.0759	0.0556	1.3652	CCD4	CCD4	CCD4_vs_CCD4
g37266.t1	g19004.t1	1.0341	NA	NA	CCD4	CCD4	CCD4_vs_CCD4
g37266.t1	g19008.t1	1.0341	NA	NA	CCD4	CCD4	CCD4_vs_CCD4
g37266.t1	g37259.t1	1.3241	2.2083	0.5996	CCD4	CCD4	CCD4_vs_CCD4
g37266.t1	g2824.t1	NA	NA	NA	CCD4	NCED	CCD4_vs_NCED
g37266.t1	g31486.t1	NA	NA	NA	CCD4	NCED	CCD4_vs_NCED
g37266.t1	g25911.t1	NA	NA	NA	CCD4	NCED	CCD4_vs_NCED
g37266.t1	g33764.t1	NA	NA	NA	CCD4	CCD4	CCD4_vs_CCD4
g37266.t1	g37269.t1	NA	0.241	NA	CCD4	LCO	CCD4_vs_LCO
g37266.t1	g24592.t1	NA	0.5786	NA	CCD4	CCD8	CCD4_vs_CCD8
g37266.t1	g38864.t1	NA	0.3041	NA	CCD4	CCD7	CCD4_vs_CCD7
g37268.t1	g19004.t1	0.7697	NA	NA	CCD4	CCD4	CCD4_vs_CCD4
g37268.t1	g19008.t1	0.7416	NA	NA	CCD4	CCD4	CCD4_vs_CCD4
g37268.t1	g37259.t1	1.6158	NA	NA	CCD4	CCD4	CCD4_vs_CCD4
g37268.t1	g2824.t1	NA	NA	NA	CCD4	NCED	CCD4_vs_NCED
g37268.t1	g31486.t1	NA	NA	NA	CCD4	NCED	CCD4_vs_NCED
g37268.t1	g25911.t1	NA	NA	NA	CCD4	NCED	CCD4_vs_NCED
g37268.t1	g33764.t1	0.9899	NA	NA	CCD4	CCD4	CCD4_vs_CCD4
g37268.t1	g37269.t1	NA	0.7301	NA	CCD4	LCO	CCD4_vs_LCO
g37268.t1	g24592.t1	NA	0.8986	NA	CCD4	CCD8	CCD4_vs_CCD8
g37268.t1	g38864.t1	NA	0.455	NA	CCD4	CCD7	CCD4_vs_CCD7
g19004.t1	g19008.t1	0.0302	0.0944	0.3202	CCD4	CCD4	CCD4_vs_CCD4
g19004.t1	g37259.t1	1.6431	NA	NA	CCD4	CCD4	CCD4_vs_CCD4
g19004.t1	g2824.t1	NA	NA	NA	CCD4	NCED	CCD4_vs_NCED
g19004.t1	g31486.t1	NA	NA	NA	CCD4	NCED	CCD4_vs_NCED
g19004.t1	g25911.t1	NA	NA	NA	CCD4	NCED	CCD4_vs_NCED
g19004.t1	g33764.t1	1.7984	NA	NA	CCD4	CCD4	CCD4_vs_CCD4
g19004.t1	g37269.t1	NA	1.1445	NA	CCD4	LCO	CCD4_vs_LCO
g19004.t1	g24592.t1	NA	0.7086	NA	CCD4	CCD8	CCD4_vs_CCD8
g19004.t1	g38864.t1	NA	0.5176	NA	CCD4	CCD7	CCD4_vs_CCD7
g19008.t1	g37259.t1	1.6105	NA	NA	CCD4	CCD4	CCD4_vs_CCD4
g19008.t1	g2824.t1	NA	NA	NA	CCD4	NCED	CCD4_vs_NCED
g19008.t1	g31486.t1	NA	NA	NA	CCD4	NCED	CCD4_vs_NCED
g19008.t1	g25911.t1	NA	NA	NA	CCD4	NCED	CCD4_vs_NCED
g19008.t1	g33764.t1	1.7706	NA	NA	CCD4	CCD4	CCD4_vs_CCD4
g19008.t1	g37269.t1	NA	0.9048	NA	CCD4	LCO	CCD4_vs_LCO
g19008.t1	g24592.t1	NA	0.757	NA	CCD4	CCD8	CCD4_vs_CCD8
g19008.t1	g38864.t1	NA	0.5352	NA	CCD4	CCD7	CCD4_vs_CCD7
g37259.t1	g2824.t1	NA	1.1182	NA	CCD4	NCED	CCD4_vs_NCED
g37259.t1	g31486.t1	NA	1.9855	NA	CCD4	NCED	CCD4_vs_NCED
g37259.t1	g25911.t1	NA	3.347	NA	CCD4	NCED	CCD4_vs_NCED
g37259.t1	g33764.t1	NA	NA	NA	CCD4	CCD4	CCD4_vs_CCD4
g37259.t1	g37269.t1	NA	0.3371	NA	CCD4	LCO	CCD4_vs_LCO
g37259.t1	g24592.t1	NA	0.4522	NA	CCD4	CCD8	CCD4_vs_CCD8
g37259.t1	g38864.t1	NA	0.3503	NA	CCD4	CCD7	CCD4_vs_CCD7
g2824.t1	g31486.t1	0.4041	NA	NA	NCED	NCED	NCED_vs_NCED
g2824.t1	g25911.t1	0.8574	NA	NA	NCED	NCED	NCED_vs_NCED
g2824.t1	g33764.t1	NA	NA	NA	NCED	CCD4	CCD4_vs_NCED
g2824.t1	g37269.t1	NA	NA	NA	NCED	LCO	LCO_vs_NCED
g2824.t1	g24592.t1	NA	0.7405	NA	NCED	CCD8	CCD8_vs_NCED
g2824.t1	g38864.t1	NA	0.522	NA	NCED	CCD7	CCD7_vs_NCED
g31486.t1	g25911.t1	0.9174	NA	NA	NCED	NCED	NCED_vs_NCED
g31486.t1	g33764.t1	NA	NA	NA	NCED	CCD4	CCD4_vs_NCED
g31486.t1	g37269.t1	NA	1.5596	NA	NCED	LCO	LCO_vs_NCED
g31486.t1	g24592.t1	NA	0.7293	NA	NCED	CCD8	CCD8_vs_NCED
g31486.t1	g38864.t1	NA	0.4867	NA	NCED	CCD7	CCD7_vs_NCED
g25911.t1	g33764.t1	NA	NA	NA	NCED	CCD4	CCD4_vs_NCED
g25911.t1	g37269.t1	NA	0.8821	NA	NCED	LCO	LCO_vs_NCED
g25911.t1	g24592.t1	NA	0.8941	NA	NCED	CCD8	CCD8_vs_NCED
g25911.t1	g38864.t1	NA	0.5225	NA	NCED	CCD7	CCD7_vs_NCED
g33764.t1	g37269.t1	2.17	2.1594	1.0049	CCD4	LCO	CCD4_vs_LCO
g33764.t1	g24592.t1	NA	0.6708	NA	CCD4	CCD8	CCD4_vs_CCD8
g33764.t1	g38864.t1	NA	0.9006	NA	CCD4	CCD7	CCD4_vs_CCD7
g37269.t1	g24592.t1	NA	0.5478	NA	LCO	CCD8	CCD8_vs_LCO
g37269.t1	g38864.t1	NA	0.3582	NA	LCO	CCD7	CCD7_vs_LCO
g24592.t1	g38864.t1	NA	0.4631	NA	CCD8	CCD7	CCD7_vs_CCD8

## Sheet: Supp_Table_5
Genome-Wide Identification and Characterization of the Carotenoid Cleavage Dioxygenase (CCD) Gene Family in Bixa orellana L.
Frontiers in Plant Science
Supplementary Table 5. Formal tandem duplication candidate pairs among the 28 curated Bixa orellana CCD genes. Each row represents a paralog pair meeting all three criteria for tandem duplication: same scaffold, genomic distance < 200 kb, and mean pairwise Ks < 1.0. Columns include gene identifiers (Seq1, Seq2), subfamily assignment, scaffold, genomic distance (kb), and pairwise Ka, Ks, and Ka/Ks…
Seq1	Seq2	Ka	Ks	Ka_Ks	Subf1	Subf2	Comparison	scaffold1	midpoint1	subf1	scaffold2	midpoint2	subf2	same_scaffold	genomic_dist
g37263.t1	g37263.t2	0.0495	0.048	1.0314	CCD4	CCD4	CCD4_vs_CCD4	ptg000009l	2.87579e+07	CCD4	ptg000009l	28757988	CCD4	TRUE	0.1055
g37265.t1	g37266.t1	0.0478	0	NA	CCD4	CCD4	CCD4_vs_CCD4	ptg000009l	28766259	CCD4	ptg000009l	2.87666e+07	CCD4	TRUE	0.3685
g37264.t1	g37264.t2	0.3445	0.2877	1.1974	CCD4	CCD4	CCD4_vs_CCD4	ptg000009l	28760741	CCD4	ptg000009l	28760225	CCD4	TRUE	0.516
g37262.t1	g37262.t2	0	0	NA	CCD4	CCD4	CCD4_vs_CCD4	ptg000009l	28754365	CCD4	ptg000009l	28754932	CCD4	TRUE	0.567
g37263.t2	g37264.t2	NA	0.3993	NA	CCD4	CCD4	CCD4_vs_CCD4	ptg000009l	28757988	CCD4	ptg000009l	28760225	CCD4	TRUE	2.237
g37263.t1	g37264.t2	NA	0.3993	NA	CCD4	CCD4	CCD4_vs_CCD4	ptg000009l	2.87579e+07	CCD4	ptg000009l	28760225	CCD4	TRUE	2.3425
g37263.t2	g37264.t1	NA	0.2421	NA	CCD4	CCD4	CCD4_vs_CCD4	ptg000009l	28757988	CCD4	ptg000009l	28760741	CCD4	TRUE	2.753
g37263.t1	g37264.t1	NA	0.2421	NA	CCD4	CCD4	CCD4_vs_CCD4	ptg000009l	2.87579e+07	CCD4	ptg000009l	28760741	CCD4	TRUE	2.8585
g37268.t1	g37269.t1	NA	0.7301	NA	CCD4	LCO	CCD4_vs_LCO	ptg000009l	28786292	CCD4	ptg000009l	2.87907e+07	LCO	TRUE	4.3595
g37270.t1	g37269.t1	NA	0.7489	NA	CCD4	LCO	CCD4_vs_LCO	ptg000009l	28795269	CCD4	ptg000009l	2.87907e+07	LCO	TRUE	4.6175
g37262.t1	g37264.t2	NA	0.6846	NA	CCD4	CCD4	CCD4_vs_CCD4	ptg000009l	28754365	CCD4	ptg000009l	28760225	CCD4	TRUE	5.86
g37262.t1	g37264.t1	NA	0.6826	NA	CCD4	CCD4	CCD4_vs_CCD4	ptg000009l	28754365	CCD4	ptg000009l	28760741	CCD4	TRUE	6.376
g17631.t1	g17630.t1	0.1108	0.0707	1.567	CCD1	CCD1	CCD1_vs_CCD1	ptg000004l	1.10088e+07	CCD1	ptg000004l	1.09975e+07	CCD1	TRUE	11.313
g37262.t1	g37259.t1	0.907	0.4833	1.8766	CCD4	CCD4	CCD4_vs_CCD4	ptg000009l	28754365	CCD4	ptg000009l	2.8743e+07	CCD4	TRUE	11.3915
g17629.t1	g17630.t1	0.1676	0.1342	1.249	CCD1	CCD1	CCD1_vs_CCD1	ptg000004l	1.09859e+07	CCD1	ptg000004l	1.09975e+07	CCD1	TRUE	11.56
g37262.t2	g37259.t1	1.7269	0.4148	4.1638	CCD4	CCD4	CCD4_vs_CCD4	ptg000009l	28754932	CCD4	ptg000009l	2.8743e+07	CCD4	TRUE	11.9585
g19004.t1	g19008.t1	0.0302	0.0944	0.3202	CCD4	CCD4	CCD4_vs_CCD4	ptg000004l	17220974	CCD4	ptg000004l	17233050	CCD4	TRUE	12.076
g37264.t2	g37259.t1	NA	0.471	NA	CCD4	CCD4	CCD4_vs_CCD4	ptg000009l	28760225	CCD4	ptg000009l	2.8743e+07	CCD4	TRUE	17.2515
g37264.t1	g37259.t1	NA	0.5084	NA	CCD4	CCD4	CCD4_vs_CCD4	ptg000009l	28760741	CCD4	ptg000009l	2.8743e+07	CCD4	TRUE	17.7675
g37266.t1	g37268.t1	0.0759	0.0556	1.3652	CCD4	CCD4	CCD4_vs_CCD4	ptg000009l	2.87666e+07	CCD4	ptg000009l	28786292	CCD4	TRUE	19.6645
g37265.t1	g37268.t1	0.0124	0.0445	0.279	CCD4	CCD4	CCD4_vs_CCD4	ptg000009l	28766259	CCD4	ptg000009l	28786292	CCD4	TRUE	20.033
g17629.t1	g17625.t1	0.1257	0.1641	0.7662	CCD1	CCD1	CCD1_vs_CCD1	ptg000004l	1.09859e+07	CCD1	ptg000004l	1.09631e+07	CCD1	TRUE	22.812
g17631.t1	g17629.t1	0.0906	0.1464	0.6193	CCD1	CCD1	CCD1_vs_CCD1	ptg000004l	1.10088e+07	CCD1	ptg000004l	1.09859e+07	CCD1	TRUE	22.873
g37266.t1	g37269.t1	NA	0.241	NA	CCD4	LCO	CCD4_vs_LCO	ptg000009l	2.87666e+07	CCD4	ptg000009l	2.87907e+07	LCO	TRUE	24.024
g37265.t1	g37269.t1	NA	0.7166	NA	CCD4	LCO	CCD4_vs_LCO	ptg000009l	28766259	CCD4	ptg000009l	2.87907e+07	LCO	TRUE	24.3925
g37264.t1	g37269.t1	NA	0	NA	CCD4	LCO	CCD4_vs_LCO	ptg000009l	28760741	CCD4	ptg000009l	2.87907e+07	LCO	TRUE	29.9105
g37264.t2	g37269.t1	NA	0.536	NA	CCD4	LCO	CCD4_vs_LCO	ptg000009l	28760225	CCD4	ptg000009l	2.87907e+07	LCO	TRUE	30.4265
g37263.t2	g37269.t1	NA	0.3127	NA	CCD4	LCO	CCD4_vs_LCO	ptg000009l	28757988	CCD4	ptg000009l	2.87907e+07	LCO	TRUE	32.6635
g37263.t1	g37269.t1	NA	0.8345	NA	CCD4	LCO	CCD4_vs_LCO	ptg000009l	2.87579e+07	CCD4	ptg000009l	2.87907e+07	LCO	TRUE	32.769
g17631.t1	g17637.t1	0.0515	0.1668	0.3089	CCD1	CCD1	CCD1_vs_CCD1	ptg000004l	1.10088e+07	CCD1	ptg000004l	11041932	CCD1	TRUE	33.1265
g17625.t1	g17630.t1	0.183	0.1833	0.9987	CCD1	CCD1	CCD1_vs_CCD1	ptg000004l	1.09631e+07	CCD1	ptg000004l	1.09975e+07	CCD1	TRUE	34.372
g37270.t1	g37264.t1	NA	0.5699	NA	CCD4	CCD4	CCD4_vs_CCD4	ptg000009l	28795269	CCD4	ptg000009l	28760741	CCD4	TRUE	34.528
g37270.t1	g37264.t2	NA	0.6899	NA	CCD4	CCD4	CCD4_vs_CCD4	ptg000009l	28795269	CCD4	ptg000009l	28760225	CCD4	TRUE	35.044
g37262.t1	g37269.t1	NA	0.6009	NA	CCD4	LCO	CCD4_vs_LCO	ptg000009l	28754365	CCD4	ptg000009l	2.87907e+07	LCO	TRUE	36.2865
g17637.t1	g17630.t1	0.1274	0.15	0.8489	CCD1	CCD1	CCD1_vs_CCD1	ptg000004l	11041932	CCD1	ptg000004l	1.09975e+07	CCD1	TRUE	44.4395
g17631.t1	g17625.t1	0.1055	0.1805	0.5846	CCD1	CCD1	CCD1_vs_CCD1	ptg000004l	1.10088e+07	CCD1	ptg000004l	1.09631e+07	CCD1	TRUE	45.685
g37259.t1	g37269.t1	NA	0.3371	NA	CCD4	LCO	CCD4_vs_LCO	ptg000009l	2.8743e+07	CCD4	ptg000009l	2.87907e+07	LCO	TRUE	47.678
g17637.t1	g17629.t1	0.0851	0.2003	0.4249	CCD1	CCD1	CCD1_vs_CCD1	ptg000004l	11041932	CCD1	ptg000004l	1.09859e+07	CCD1	TRUE	55.9995
g17637.t1	g17625.t1	0.1025	0.2265	0.4528	CCD1	CCD1	CCD1_vs_CCD1	ptg000004l	11041932	CCD1	ptg000004l	1.09631e+07	CCD1	TRUE	78.8115

## Sheet: Supp_Table_6
Genome-Wide Identification and Characterization of the Carotenoid Cleavage Dioxygenase (CCD) Gene Family in Bixa orellana L.
Frontiers in Plant Science
Supplementary Table 6. Cis-promotor analysis in the CCDs identified in B. orellana.
gene_id	motif	sequence	position	length	strand	organism	function.	high_interest	code	categories
g17625.t1	circadian	CAAAGATATC	1195	9	+	Lycopersicon esculentum	cis-acting regulatory element involved in circadian control	TRUE	CCD1	Regulator, Light
g17625.t1	TCT-motif	TCTTAC	936	6	-	Arabidopsis thaliana	part of a light responsive element	TRUE	CCD1	Light
g17625.t1	TC-rich repeats	GTTTTCTTAC	936	9	-	Nicotiana tabacum	cis-acting element involved in defense and stress responsiveness	TRUE	CCD1	Stress development
g17625.t1	MBSI	aaaAaaC(G/C)GTTA	446	11	-	Petunia hybrida	MYB binding site involved in flavonoid biosynthetic genes regulation	TRUE	CCD1	Regulator
g17625.t1	GT1-motif	GGTTAAT	1972	7	-	Avena sativa	light responsive element	TRUE	CCD1	Light
g17625.t1	GT1-motif	GGTTAA	1973	6	-	Arabidopsis thaliana	light responsive element	TRUE	CCD1	Light
g17625.t1	G-box	CACGTG	1666	6	-	Arabidopsis thaliana	cis-acting regulatory element involved in light responsiveness	TRUE	CCD1	Light
g17625.t1	G-box	CACGTG	1838	6	-	Arabidopsis thaliana	cis-acting regulatory element involved in light responsiveness	TRUE	CCD1	Light
g17625.t1	G-Box	CACGTG	1666	6	-	Pisum sativum	cis-acting regulatory element involved in light responsiveness	TRUE	CCD1	Light
g17625.t1	G-Box	CACGTG	1838	6	-	Pisum sativum	cis-acting regulatory element involved in light responsiveness	TRUE	CCD1	Light
g17625.t1	Box 4	ATTAAT	782	6	+	Petroselinum crispum	part of a conserved DNA module involved in light responsiveness	TRUE	CCD1	Light
g17625.t1	Box 4	ATTAAT	964	6	+	Petroselinum crispum	part of a conserved DNA module involved in light responsiveness	TRUE	CCD1	Light
g17625.t1	Box 4	ATTAAT	1323	6	-	Petroselinum crispum	part of a conserved DNA module involved in light responsiveness	TRUE	CCD1	Light
g17625.t1	Box 4	ATTAAT	1550	6	-	Petroselinum crispum	part of a conserved DNA module involved in light responsiveness	TRUE	CCD1	Light
g17625.t1	Box 4	ATTAAT	1570	6	-	Petroselinum crispum	part of a conserved DNA module involved in light responsiveness	TRUE	CCD1	Light
g17625.t1	ARE	AAACCA	553	6	+	Zea mays	cis-acting regulatory element essential for the anaerobic induction	TRUE	CCD1	Stress development
g17625.t1	ARE	AAACCA	1695	6	-	Zea mays	cis-acting regulatory element essential for the anaerobic induction	TRUE	CCD1	Stress development
g17625.t1	ARE	AAACCA	1807	6	-	Zea mays	cis-acting regulatory element essential for the anaerobic induction	TRUE	CCD1	Stress development
g17625.t1	AE-box	AGAAACAA	1887	8	+	Arabidopsis thaliana	part of a module for light response	TRUE	CCD1	Light
g17625.t1	ABRE	CACGTG	1666	6	-	Arabidopsis thaliana	cis-acting element involved in the abscisic acid responsiveness	TRUE	CCD1	Hormones
g17625.t1	ABRE	ACGTG	1667	5	+	Arabidopsis thaliana	cis-acting element involved in the abscisic acid responsiveness	TRUE	CCD1	Hormones
g17625.t1	ABRE	CGCACGTGTC	1836	9	+	Hordeum vulgare	cis-acting element involved in the abscisic acid responsiveness	TRUE	CCD1	Hormones
g17625.t1	ABRE	CACGTG	1838	6	-	Arabidopsis thaliana	cis-acting element involved in the abscisic acid responsiveness	TRUE	CCD1	Hormones
g17625.t1	ABRE	ACGTG	1839	5	+	Arabidopsis thaliana	cis-acting element involved in the abscisic acid responsiveness	TRUE	CCD1	Hormones
g17629.t1	TGACG-motif	TGACG	1498	5	-	Hordeum vulgare	cis-acting regulatory element involved in the MeJA-responsiveness	TRUE	CCD1_copy1	Hormones
g17629.t1	TCA-element	CCATCTTTTT	1348	9	+	Nicotiana tabacum	cis-acting element involved in salicylic acid responsiveness	TRUE	CCD1_copy1	Hormones
g17629.t1	TCA-element	TCAGAAGAGG	1986	9	+	Brassica oleracea	cis-acting element involved in salicylic acid responsiveness	TRUE	CCD1_copy1	Hormones
g17629.t1	TC-rich repeats	GTTTTCTTAC	1872	9	+	Nicotiana tabacum	cis-acting element involved in defense and stress responsiveness	TRUE	CCD1_copy1	Stress development
g17629.t1	P-box	CCTTTTG	1470	7	-	Oryza sativa	gibberellin-responsive element	TRUE	CCD1_copy1	Hormones
g17629.t1	MRE	AACCTAA	321	7	+	Petroselinum crispum	MYB binding site involved in light responsiveness	TRUE	CCD1_copy1	Light
g17629.t1	GT1-motif	GGTTAA	319	6	-	Arabidopsis thaliana	light responsive element	TRUE	CCD1_copy1	Light
g17629.t1	GT1-motif	GGTTAA	726	6	-	Arabidopsis thaliana	light responsive element	TRUE	CCD1_copy1	Light
g17629.t1	GARE-motif	TCTGTTG	1069	7	-	Brassica oleracea	gibberellin-responsive element	TRUE	CCD1_copy1	Hormones
g17629.t1	G-box	TACGTG	1021	6	+	Arabidopsis thaliana	cis-acting regulatory element involved in light responsiveness	TRUE	CCD1_copy1	Light
g17629.t1	G-box	CACGTG	1290	6	-	Arabidopsis thaliana	cis-acting regulatory element involved in light responsiveness	TRUE	CCD1_copy1	Light
g17629.t1	G-Box	CACGTG	1290	6	-	Pisum sativum	cis-acting regulatory element involved in light responsiveness	TRUE	CCD1_copy1	Light
g17629.t1	CGTCA-motif	CGTCA	1498	5	+	Hordeum vulgare	cis-acting regulatory element involved in the MeJA-responsiveness	TRUE	CCD1_copy1	Hormones
g17629.t1	Box 4	ATTAAT	341	6	+	Petroselinum crispum	part of a conserved DNA module involved in light responsiveness	TRUE	CCD1_copy1	Light
g17629.t1	Box 4	ATTAAT	543	6	+	Petroselinum crispum	part of a conserved DNA module involved in light responsiveness	TRUE	CCD1_copy1	Light
g17629.t1	Box 4	ATTAAT	632	6	+	Petroselinum crispum	part of a conserved DNA module involved in light responsiveness	TRUE	CCD1_copy1	Light
g17629.t1	Box 4	ATTAAT	887	6	+	Petroselinum crispum	part of a conserved DNA module involved in light responsiveness	TRUE	CCD1_copy1	Light
g17629.t1	Box 4	ATTAAT	891	6	+	Petroselinum crispum	part of a conserved DNA module involved in light responsiveness	TRUE	CCD1_copy1	Light
g17629.t1	Box 4	ATTAAT	942	6	+	Petroselinum crispum	part of a conserved DNA module involved in light responsiveness	TRUE	CCD1_copy1	Light
g17629.t1	Box 4	ATTAAT	973	6	+	Petroselinum crispum	part of a conserved DNA module involved in light responsiveness	TRUE	CCD1_copy1	Light
g17629.t1	Box 4	ATTAAT	1229	6	-	Petroselinum crispum	part of a conserved DNA module involved in light responsiveness	TRUE	CCD1_copy1	Light
g17629.t1	Box 4	ATTAAT	1541	6	-	Petroselinum crispum	part of a conserved DNA module involved in light responsiveness	TRUE	CCD1_copy1	Light
g17629.t1	Box 4	ATTAAT	1752	6	-	Petroselinum crispum	part of a conserved DNA module involved in light responsiveness	TRUE	CCD1_copy1	Light
g17629.t1	ARE	AAACCA	1456	6	-	Zea mays	cis-acting regulatory element essential for the anaerobic induction	TRUE	CCD1_copy1	Stress development
g17629.t1	AE-box	AGAAACAA	1821	8	+	Arabidopsis thaliana	part of a module for light response	TRUE	CCD1_copy1	Light
g17629.t1	ABRE	ACGTG	1022	5	+	Arabidopsis thaliana	cis-acting element involved in the abscisic acid responsiveness	TRUE	CCD1_copy1	Hormones
g17629.t1	ABRE	CACGTG	1290	6	-	Arabidopsis thaliana	cis-acting element involved in the abscisic acid responsiveness	TRUE	CCD1_copy1	Hormones
g17629.t1	ABRE	ACGTG	1291	5	+	Arabidopsis thaliana	cis-acting element involved in the abscisic acid responsiveness	TRUE	CCD1_copy1	Hormones
g17630.t1	TCT-motif	TCTTAC	603	6	+	Arabidopsis thaliana	part of a light responsive element	TRUE	CCD1_copy2	Light
g17630.t1	TC-rich repeats	GTTTTCTTAC	1863	9	+	Nicotiana tabacum	cis-acting element involved in defense and stress responsiveness	TRUE	CCD1_copy2	Stress development
g17630.t1	P-box	CCTTTTG	1404	7	-	Oryza sativa	gibberellin-responsive element	TRUE	CCD1_copy2	Hormones
g17630.t1	MRE	AACCTAA	1461	7	-	Petroselinum crispum	MYB binding site involved in light responsiveness	TRUE	CCD1_copy2	Light
g17630.t1	MBS	CAACTG	356	6	-	Arabidopsis thaliana	MYB binding site involved in drought-inducibility	TRUE	CCD1_copy2	Stress development
g17630.t1	GT1-motif	GGTTAA	1464	6	+	Arabidopsis thaliana	light responsive element	TRUE	CCD1_copy2	Light
g17630.t1	Box 4	ATTAAT	787	6	+	Petroselinum crispum	part of a conserved DNA module involved in light responsiveness	TRUE	CCD1_copy2	Light
g17630.t1	Box 4	ATTAAT	1206	6	-	Petroselinum crispum	part of a conserved DNA module involved in light responsiveness	TRUE	CCD1_copy2	Light
g17630.t1	Box 4	ATTAAT	1483	6	-	Petroselinum crispum	part of a conserved DNA module involved in light responsiveness	TRUE	CCD1_copy2	Light
g17630.t1	Box 4	ATTAAT	1752	6	-	Petroselinum crispum	part of a conserved DNA module involved in light responsiveness	TRUE	CCD1_copy2	Light
g17630.t1	ARE	AAACCA	535	6	-	Zea mays	cis-acting regulatory element essential for the anaerobic induction	TRUE	CCD1_copy2	Stress development
g17630.t1	ARE	AAACCA	1391	6	-	Zea mays	cis-acting regulatory element essential for the anaerobic induction	TRUE	CCD1_copy2	Stress development
g17630.t1	ARE	AAACCA	1787	6	-	Zea mays	cis-acting regulatory element essential for the anaerobic induction	TRUE	CCD1_copy2	Stress development
g17630.t1	ARE	AAACCA	1974	6	+	Zea mays	cis-acting regulatory element essential for the anaerobic induction	TRUE	CCD1_copy2	Stress development
g17630.t1	AE-box	AGAAACAA	1812	8	+	Arabidopsis thaliana	part of a module for light response	TRUE	CCD1_copy2	Light
g17631.t1	TGACG-motif	TGACG	1301	5	+	Hordeum vulgare	cis-acting regulatory element involved in the MeJA-responsiveness	TRUE	CCD1_copy3	Hormones
g17631.t1	TCT-motif	TCTTAC	718	6	+	Arabidopsis thaliana	part of a light responsive element	TRUE	CCD1_copy3	Light
g17631.t1	TC-rich repeats	GTTTTCTTAC	714	9	+	Nicotiana tabacum	cis-acting element involved in defense and stress responsiveness	TRUE	CCD1_copy3	Stress development
g17631.t1	TC-rich repeats	GTTTTCTTAC	1864	9	+	Nicotiana tabacum	cis-acting element involved in defense and stress responsiveness	TRUE	CCD1_copy3	Stress development
g17631.t1	P-box	CCTTTTG	1396	7	-	Oryza sativa	gibberellin-responsive element	TRUE	CCD1_copy3	Hormones
g17631.t1	MRE	AACCTAA	783	7	-	Petroselinum crispum	MYB binding site involved in light responsiveness	TRUE	CCD1_copy3	Light
g17631.t1	MRE	AACCTAA	1453	7	-	Petroselinum crispum	MYB binding site involved in light responsiveness	TRUE	CCD1_copy3	Light
g17631.t1	GT1-motif	GGTTAA	1456	6	+	Arabidopsis thaliana	light responsive element	TRUE	CCD1_copy3	Light
g17631.t1	G-box	CACGTC	1302	6	-	Zea mays	cis-acting regulatory element involved in light responsiveness	TRUE	CCD1_copy3	Light
g17631.t1	CGTCA-motif	CGTCA	1301	5	-	Hordeum vulgare	cis-acting regulatory element involved in the MeJA-responsiveness	TRUE	CCD1_copy3	Hormones
g17631.t1	Box 4	ATTAAT	134	6	+	Petroselinum crispum	part of a conserved DNA module involved in light responsiveness	TRUE	CCD1_copy3	Light
g17631.t1	Box 4	ATTAAT	606	6	+	Petroselinum crispum	part of a conserved DNA module involved in light responsiveness	TRUE	CCD1_copy3	Light
g17631.t1	Box 4	ATTAAT	813	6	+	Petroselinum crispum	part of a conserved DNA module involved in light responsiveness	TRUE	CCD1_copy3	Light
g17631.t1	Box 4	ATTAAT	868	6	+	Petroselinum crispum	part of a conserved DNA module involved in light responsiveness	TRUE	CCD1_copy3	Light
g17631.t1	Box 4	ATTAAT	1475	6	-	Petroselinum crispum	part of a conserved DNA module involved in light responsiveness	TRUE	CCD1_copy3	Light
g17631.t1	Box 4	ATTAAT	1744	6	-	Petroselinum crispum	part of a conserved DNA module involved in light responsiveness	TRUE	CCD1_copy3	Light
g17631.t1	ARE	AAACCA	1280	6	-	Zea mays	cis-acting regulatory element essential for the anaerobic induction	TRUE	CCD1_copy3	Stress development
g17631.t1	ARE	AAACCA	1383	6	-	Zea mays	cis-acting regulatory element essential for the anaerobic induction	TRUE	CCD1_copy3	Stress development
g17631.t1	AE-box	AGAAACAA	1813	8	+	Arabidopsis thaliana	part of a module for light response	TRUE	CCD1_copy3	Light
g17631.t1	ABRE	ACGTG	1303	5	+	Arabidopsis thaliana	cis-acting element involved in the abscisic acid responsiveness	TRUE	CCD1_copy3	Hormones
g17637.t1	circadian	CAAAGATATC	1054	9	+	Lycopersicon esculentum	cis-acting regulatory element involved in circadian control	TRUE	CCD1_copy4	Regulator, Light
g17637.t1	TGACG-motif	TGACG	1417	5	-	Hordeum vulgare	cis-acting regulatory element involved in the MeJA-responsiveness	TRUE	CCD1_copy4	Hormones
g17637.t1	TCT-motif	TCTTAC	534	6	+	Arabidopsis thaliana	part of a light responsive element	TRUE	CCD1_copy4	Light
g17637.t1	TCT-motif	TCTTAC	1810	6	-	Arabidopsis thaliana	part of a light responsive element	TRUE	CCD1_copy4	Light
g17637.t1	TC-rich repeats	GTTTTCTTAC	1864	9	+	Nicotiana tabacum	cis-acting element involved in defense and stress responsiveness	TRUE	CCD1_copy4	Stress development
g17637.t1	P-box	CCTTTTG	1388	7	-	Oryza sativa	gibberellin-responsive element	TRUE	CCD1_copy4	Hormones
g17637.t1	MRE	AACCTAA	1445	7	-	Petroselinum crispum	MYB binding site involved in light responsiveness	TRUE	CCD1_copy4	Light
g17637.t1	GT1-motif	GGTTAA	812	6	-	Arabidopsis thaliana	light responsive element	TRUE	CCD1_copy4	Light
g17637.t1	GT1-motif	GGTTAA	1448	6	+	Arabidopsis thaliana	light responsive element	TRUE	CCD1_copy4	Light
g17637.t1	G-box	CACGTC	1294	6	-	Zea mays	cis-acting regulatory element involved in light responsiveness	TRUE	CCD1_copy4	Light
g17637.t1	G-box	CACGAC	1605	6	-	Zea mays	cis-acting regulatory element involved in light responsiveness	TRUE	CCD1_copy4	Light
g17637.t1	CGTCA-motif	CGTCA	1417	5	+	Hordeum vulgare	cis-acting regulatory element involved in the MeJA-responsiveness	TRUE	CCD1_copy4	Hormones
g17637.t1	Box 4	ATTAAT	262	6	+	Petroselinum crispum	part of a conserved DNA module involved in light responsiveness	TRUE	CCD1_copy4	Light
g17637.t1	Box 4	ATTAAT	1100	6	-	Petroselinum crispum	part of a conserved DNA module involved in light responsiveness	TRUE	CCD1_copy4	Light
g17637.t1	Box 4	ATTAAT	1467	6	-	Petroselinum crispum	part of a conserved DNA module involved in light responsiveness	TRUE	CCD1_copy4	Light
g17637.t1	Box 4	ATTAAT	1744	6	-	Petroselinum crispum	part of a conserved DNA module involved in light responsiveness	TRUE	CCD1_copy4	Light
g17637.t1	ARE	AAACCA	1375	6	-	Zea mays	cis-acting regulatory element essential for the anaerobic induction	TRUE	CCD1_copy4	Stress development
g17637.t1	AE-box	AGAAACTT	55	8	+	Arabidopsis thaliana	part of a module for light response	TRUE	CCD1_copy4	Light
g17637.t1	AE-box	AGAAACAA	1813	8	+	Arabidopsis thaliana	part of a module for light response	TRUE	CCD1_copy4	Light
g17637.t1	ABRE	ACGTG	1295	5	+	Arabidopsis thaliana	cis-acting element involved in the abscisic acid responsiveness	TRUE	CCD1_copy4	Hormones
g19004.t1	TCA-element	CCATCTTTTT	1974	9	+	Nicotiana tabacum	cis-acting element involved in salicylic acid responsiveness	TRUE	CCD4-chl	Hormones
g19004.t1	MRE	AACCTAA	1900	7	+	Petroselinum crispum	MYB binding site involved in light responsiveness	TRUE	CCD4-chl	Light
g19004.t1	LTR	CCGAAA	871	6	+	Hordeum vulgare	cis-acting element involved in low-temperature responsiveness	TRUE	CCD4-chl	Stress development
g19004.t1	GT1-motif	GGTTAAT	746	7	+	Avena sativa	light responsive element	TRUE	CCD4-chl	Light
g19004.t1	G-box	TACGTG	1411	6	+	Arabidopsis thaliana	cis-acting regulatory element involved in light responsiveness	TRUE	CCD4-chl	Light
g19004.t1	G-box	CACGTC	1858	6	+	Zea mays	cis-acting regulatory element involved in light responsiveness	TRUE	CCD4-chl	Light
g19004.t1	G-Box	CACGTT	1250	6	+	Pisum sativum	cis-acting regulatory element involved in light responsiveness	TRUE	CCD4-chl	Light
g19004.t1	Box 4	ATTAAT	216	6	+	Petroselinum crispum	part of a conserved DNA module involved in light responsiveness	TRUE	CCD4-chl	Light
g19004.t1	Box 4	ATTAAT	359	6	+	Petroselinum crispum	part of a conserved DNA module involved in light responsiveness	TRUE	CCD4-chl	Light
g19004.t1	Box 4	ATTAAT	632	6	+	Petroselinum crispum	part of a conserved DNA module involved in light responsiveness	TRUE	CCD4-chl	Light
g19004.t1	Box 4	ATTAAT	1125	6	-	Petroselinum crispum	part of a conserved DNA module involved in light responsiveness	TRUE	CCD4-chl	Light
g19004.t1	Box 4	ATTAAT	1432	6	-	Petroselinum crispum	part of a conserved DNA module involved in light responsiveness	TRUE	CCD4-chl	Light
g19004.t1	Box 4	ATTAAT	1600	6	-	Petroselinum crispum	part of a conserved DNA module involved in light responsiveness	TRUE	CCD4-chl	Light
g19004.t1	AE-box	AGAAACTT	1737	8	-	Arabidopsis thaliana	part of a module for light response	TRUE	CCD4-chl	Light
g19004.t1	ABRE	ACGTG	1250	5	-	Arabidopsis thaliana	cis-acting element involved in the abscisic acid responsiveness	TRUE	CCD4-chl	Hormones
g19004.t1	ABRE	ACGTG	1412	5	+	Arabidopsis thaliana	cis-acting element involved in the abscisic acid responsiveness	TRUE	CCD4-chl	Hormones
g19004.t1	ABRE	ACGTG	1858	5	-	Arabidopsis thaliana	cis-acting element involved in the abscisic acid responsiveness	TRUE	CCD4-chl	Hormones
g19008.t1	TCT-motif	TCTTAC	654	6	-	Arabidopsis thaliana	part of a light responsive element	TRUE	CCD4-1	Light
g19008.t1	TCA-element	CCATCTTTTT	1974	9	+	Nicotiana tabacum	cis-acting element involved in salicylic acid responsiveness	TRUE	CCD4-1	Hormones
g19008.t1	TC-rich repeats	GTTTTCTTAC	654	9	-	Nicotiana tabacum	cis-acting element involved in defense and stress responsiveness	TRUE	CCD4-1	Stress development
g19008.t1	MRE	AACCTAA	1055	7	+	Petroselinum crispum	MYB binding site involved in light responsiveness	TRUE	CCD4-1	Light
g19008.t1	MRE	AACCTAA	1900	7	+	Petroselinum crispum	MYB binding site involved in light responsiveness	TRUE	CCD4-1	Light
g19008.t1	LTR	CCGAAA	559	6	+	Hordeum vulgare	cis-acting element involved in low-temperature responsiveness	TRUE	CCD4-1	Stress development
g19008.t1	GT1-motif	GGTTAAT	395	7	+	Avena sativa	light responsive element	TRUE	CCD4-1	Light
g19008.t1	G-box	CACGAC	449	6	+	Zea mays	cis-acting regulatory element involved in light responsiveness	TRUE	CCD4-1	Light
g19008.t1	G-box	CACGTG	1235	6	-	Arabidopsis thaliana	cis-acting regulatory element involved in light responsiveness	TRUE	CCD4-1	Light
g19008.t1	G-box	TACGTG	1413	6	+	Arabidopsis thaliana	cis-acting regulatory element involved in light responsiveness	TRUE	CCD4-1	Light
g19008.t1	G-box	CACGTC	1858	6	+	Zea mays	cis-acting regulatory element involved in light responsiveness	TRUE	CCD4-1	Light
g19008.t1	G-Box	CACGTG	1235	6	-	Pisum sativum	cis-acting regulatory element involved in light responsiveness	TRUE	CCD4-1	Light
g19008.t1	Box 4	ATTAAT	3	6	+	Petroselinum crispum	part of a conserved DNA module involved in light responsiveness	TRUE	CCD4-1	Light
g19008.t1	Box 4	ATTAAT	281	6	+	Petroselinum crispum	part of a conserved DNA module involved in light responsiveness	TRUE	CCD4-1	Light
g19008.t1	Box 4	ATTAAT	777	6	+	Petroselinum crispum	part of a conserved DNA module involved in light responsiveness	TRUE	CCD4-1	Light
g19008.t1	Box 4	ATTAAT	1256	6	-	Petroselinum crispum	part of a conserved DNA module involved in light responsiveness	TRUE	CCD4-1	Light
g19008.t1	Box 4	ATTAAT	1434	6	-	Petroselinum crispum	part of a conserved DNA module involved in light responsiveness	TRUE	CCD4-1	Light
g19008.t1	Box 4	ATTAAT	1602	6	-	Petroselinum crispum	part of a conserved DNA module involved in light responsiveness	TRUE	CCD4-1	Light
g19008.t1	AE-box	AGAAACTT	1737	8	-	Arabidopsis thaliana	part of a module for light response	TRUE	CCD4-1	Light
g19008.t1	ABRE	CACGTG	1235	6	-	Arabidopsis thaliana	cis-acting element involved in the abscisic acid responsiveness	TRUE	CCD4-1	Hormones
g19008.t1	ABRE	ACGTG	1236	5	+	Arabidopsis thaliana	cis-acting element involved in the abscisic acid responsiveness	TRUE	CCD4-1	Hormones
g19008.t1	ABRE	ACGTG	1414	5	+	Arabidopsis thaliana	cis-acting element involved in the abscisic acid responsiveness	TRUE	CCD4-1	Hormones
g19008.t1	ABRE	ACGTG	1858	5	-	Arabidopsis thaliana	cis-acting element involved in the abscisic acid responsiveness	TRUE	CCD4-1	Hormones
g23079.t1	TCT-motif	TCTTAC	281	6	-	Arabidopsis thaliana	part of a light responsive element	TRUE	CCD1_copy5	Light
g23079.t1	TCT-motif	TCTTAC	1420	6	-	Arabidopsis thaliana	part of a light responsive element	TRUE	CCD1_copy5	Light
g23079.t1	TCA-element	CCATCTTTTT	502	9	+	Nicotiana tabacum	cis-acting element involved in salicylic acid responsiveness	TRUE	CCD1_copy5	Hormones
g23079.t1	TC-rich repeats	ATTCTCTAAC	1085	9	-	Nicotiana tabacum	cis-acting element involved in defense and stress responsiveness	TRUE	CCD1_copy5	Stress development
g23079.t1	TC-rich repeats	GTTTTCTTAC	1420	9	-	Nicotiana tabacum	cis-acting element involved in defense and stress responsiveness	TRUE	CCD1_copy5	Stress development
g23079.t1	MRE	AACCTAA	1257	7	+	Petroselinum crispum	MYB binding site involved in light responsiveness	TRUE	CCD1_copy5	Light
g23079.t1	MRE	AACCTAA	1644	7	-	Petroselinum crispum	MYB binding site involved in light responsiveness	TRUE	CCD1_copy5	Light
g23079.t1	G-box	TACGTG	1675	6	-	Arabidopsis thaliana	cis-acting regulatory element involved in light responsiveness	TRUE	CCD1_copy5	Light
g23079.t1	G-box	TACGTG	1697	6	+	Arabidopsis thaliana	cis-acting regulatory element involved in light responsiveness	TRUE	CCD1_copy5	Light
g23079.t1	G-Box	CACGTT	908	6	-	Pisum sativum	cis-acting regulatory element involved in light responsiveness	TRUE	CCD1_copy5	Light
g23079.t1	G-Box	CACGTT	1458	6	+	Pisum sativum	cis-acting regulatory element involved in light responsiveness	TRUE	CCD1_copy5	Light
g23079.t1	Box 4	ATTAAT	288	6	+	Petroselinum crispum	part of a conserved DNA module involved in light responsiveness	TRUE	CCD1_copy5	Light
g23079.t1	Box 4	ATTAAT	1503	6	-	Petroselinum crispum	part of a conserved DNA module involved in light responsiveness	TRUE	CCD1_copy5	Light
g23079.t1	ABRE	ACGTG	909	5	+	Arabidopsis thaliana	cis-acting element involved in the abscisic acid responsiveness	TRUE	CCD1_copy5	Hormones
g23079.t1	ABRE	ACGTG	1458	5	-	Arabidopsis thaliana	cis-acting element involved in the abscisic acid responsiveness	TRUE	CCD1_copy5	Hormones
g23079.t1	ABRE	ACGTG	1675	5	-	Arabidopsis thaliana	cis-acting element involved in the abscisic acid responsiveness	TRUE	CCD1_copy5	Hormones
g23079.t1	ABRE	ACGTG	1698	5	+	Arabidopsis thaliana	cis-acting element involved in the abscisic acid responsiveness	TRUE	CCD1_copy5	Hormones
g24592.t1	WUN-motif	AAATTTCCT	455	9	-	Brassica oleracea	wound-responsive element	TRUE	CCD8	Stress development
g24592.t1	TGACG-motif	TGACG	1208	5	-	Hordeum vulgare	cis-acting regulatory element involved in the MeJA-responsiveness	TRUE	CCD8	Hormones
g24592.t1	TGACG-motif	TGACG	1280	5	-	Hordeum vulgare	cis-acting regulatory element involved in the MeJA-responsiveness	TRUE	CCD8	Hormones
g24592.t1	GT1-motif	GGTTAA	1399	6	-	Arabidopsis thaliana	light responsive element	TRUE	CCD8	Light
g24592.t1	GT1-motif	GGTTAAT	1721	7	-	Avena sativa	light responsive element	TRUE	CCD8	Light
g24592.t1	GT1-motif	GGTTAA	1722	6	-	Arabidopsis thaliana	light responsive element	TRUE	CCD8	Light
g24592.t1	GARE-motif	TCTGTTG	1182	7	+	Brassica oleracea	gibberellin-responsive element	TRUE	CCD8	Hormones
g24592.t1	G-box	TACGTG	1189	6	+	Arabidopsis thaliana	cis-acting regulatory element involved in light responsiveness	TRUE	CCD8	Light
g24592.t1	G-Box	CACGTT	300	6	+	Pisum sativum	cis-acting regulatory element involved in light responsiveness	TRUE	CCD8	Light
g24592.t1	CGTCA-motif	CGTCA	1208	5	+	Hordeum vulgare	cis-acting regulatory element involved in the MeJA-responsiveness	TRUE	CCD8	Hormones
g24592.t1	CGTCA-motif	CGTCA	1280	5	+	Hordeum vulgare	cis-acting regulatory element involved in the MeJA-responsiveness	TRUE	CCD8	Hormones
g24592.t1	Box 4	ATTAAT	771	6	+	Petroselinum crispum	part of a conserved DNA module involved in light responsiveness	TRUE	CCD8	Light
g24592.t1	Box 4	ATTAAT	795	6	+	Petroselinum crispum	part of a conserved DNA module involved in light responsiveness	TRUE	CCD8	Light
g24592.t1	Box 4	ATTAAT	919	6	+	Petroselinum crispum	part of a conserved DNA module involved in light responsiveness	TRUE	CCD8	Light
g24592.t1	Box 4	ATTAAT	1343	6	-	Petroselinum crispum	part of a conserved DNA module involved in light responsiveness	TRUE	CCD8	Light
g24592.t1	Box 4	ATTAAT	1758	6	-	Petroselinum crispum	part of a conserved DNA module involved in light responsiveness	TRUE	CCD8	Light
g24592.t1	ARE	AAACCA	100	6	+	Zea mays	cis-acting regulatory element essential for the anaerobic induction	TRUE	CCD8	Stress development
g24592.t1	ARE	AAACCA	515	6	-	Zea mays	cis-acting regulatory element essential for the anaerobic induction	TRUE	CCD8	Stress development
g24592.t1	ARE	AAACCA	1372	6	+	Zea mays	cis-acting regulatory element essential for the anaerobic induction	TRUE	CCD8	Stress development
g24592.t1	ARE	AAACCA	1846	6	-	Zea mays	cis-acting regulatory element essential for the anaerobic induction	TRUE	CCD8	Stress development
g24592.t1	ABRE	ACGTG	300	5	-	Arabidopsis thaliana	cis-acting element involved in the abscisic acid responsiveness	TRUE	CCD8	Hormones
g24592.t1	ABRE	ACGTG	1190	5	+	Arabidopsis thaliana	cis-acting element involved in the abscisic acid responsiveness	TRUE	CCD8	Hormones
g25911.t1	TGACG-motif	TGACG	1051	5	+	Hordeum vulgare	cis-acting regulatory element involved in the MeJA-responsiveness	TRUE	NCED6	Hormones
g25911.t1	TCT-motif	TCTTAC	1320	6	-	Arabidopsis thaliana	part of a light responsive element	TRUE	NCED6	Light
g25911.t1	TCA-element	TCAGAAGAGG	545	9	-	Brassica oleracea	cis-acting element involved in salicylic acid responsiveness	TRUE	NCED6	Hormones
g25911.t1	MRE	AACCTAA	675	7	-	Petroselinum crispum	MYB binding site involved in light responsiveness	TRUE	NCED6	Light
g25911.t1	MBS	CAACTG	1589	6	-	Arabidopsis thaliana	MYB binding site involved in drought-inducibility	TRUE	NCED6	Stress development
g25911.t1	MBS	CAACTG	1645	6	+	Arabidopsis thaliana	MYB binding site involved in drought-inducibility	TRUE	NCED6	Stress development
g25911.t1	G-box	GCCACGTGGA	1633	9	-	Arabidopsis thaliana	cis-acting regulatory element involved in light responsiveness	TRUE	NCED6	Light
g25911.t1	G-box	CACGTG	1635	6	-	Arabidopsis thaliana	cis-acting regulatory element involved in light responsiveness	TRUE	NCED6	Light
g25911.t1	G-box	ACACGTGT	1661	8	-	Brassica napus	cis-acting regulatory element involved in light responsiveness	TRUE	NCED6	Light
g25911.t1	G-box	CACGTG	1662	6	-	Arabidopsis thaliana	cis-acting regulatory element involved in light responsiveness	TRUE	NCED6	Light
g25911.t1	G-box	CACGTC	1761	6	-	Zea mays	cis-acting regulatory element involved in light responsiveness	TRUE	NCED6	Light
g25911.t1	G-box	TACGTG	1773	6	-	Arabidopsis thaliana	cis-acting regulatory element involved in light responsiveness	TRUE	NCED6	Light
g25911.t1	G-box	TACGTG	1834	6	-	Arabidopsis thaliana	cis-acting regulatory element involved in light responsiveness	TRUE	NCED6	Light
g25911.t1	G-Box	CACGTG	1635	6	-	Pisum sativum	cis-acting regulatory element involved in light responsiveness	TRUE	NCED6	Light
g25911.t1	G-Box	CACGTG	1662	6	-	Pisum sativum	cis-acting regulatory element involved in light responsiveness	TRUE	NCED6	Light
g25911.t1	G-Box	CACGTT	1684	6	-	Pisum sativum	cis-acting regulatory element involved in light responsiveness	TRUE	NCED6	Light
g25911.t1	CGTCA-motif	CGTCA	1051	5	-	Hordeum vulgare	cis-acting regulatory element involved in the MeJA-responsiveness	TRUE	NCED6	Hormones
g25911.t1	Box 4	ATTAAT	61	6	+	Petroselinum crispum	part of a conserved DNA module involved in light responsiveness	TRUE	NCED6	Light
g25911.t1	Box 4	ATTAAT	259	6	+	Petroselinum crispum	part of a conserved DNA module involved in light responsiveness	TRUE	NCED6	Light
g25911.t1	Box 4	ATTAAT	562	6	+	Petroselinum crispum	part of a conserved DNA module involved in light responsiveness	TRUE	NCED6	Light
g25911.t1	Box 4	ATTAAT	863	6	+	Petroselinum crispum	part of a conserved DNA module involved in light responsiveness	TRUE	NCED6	Light
g25911.t1	Box 4	ATTAAT	952	6	+	Petroselinum crispum	part of a conserved DNA module involved in light responsiveness	TRUE	NCED6	Light
g25911.t1	ARE	AAACCA	1639	6	-	Zea mays	cis-acting regulatory element essential for the anaerobic induction	TRUE	NCED6	Stress development
g25911.t1	AE-box	AGAAACAA	1310	8	+	Arabidopsis thaliana	part of a module for light response	TRUE	NCED6	Light
g25911.t1	ABRE	CACGTG	1635	6	-	Arabidopsis thaliana	cis-acting element involved in the abscisic acid responsiveness	TRUE	NCED6	Hormones
g25911.t1	ABRE	ACGTG	1636	5	+	Arabidopsis thaliana	cis-acting element involved in the abscisic acid responsiveness	TRUE	NCED6	Hormones
g25911.t1	ABRE	CACGTG	1662	6	-	Arabidopsis thaliana	cis-acting element involved in the abscisic acid responsiveness	TRUE	NCED6	Hormones
g25911.t1	ABRE	ACGTG	1663	5	+	Arabidopsis thaliana	cis-acting element involved in the abscisic acid responsiveness	TRUE	NCED6	Hormones
g25911.t1	ABRE	ACGTG	1685	5	+	Arabidopsis thaliana	cis-acting element involved in the abscisic acid responsiveness	TRUE	NCED6	Hormones
g25911.t1	ABRE	ACGTG	1762	5	+	Arabidopsis thaliana	cis-acting element involved in the abscisic acid responsiveness	TRUE	NCED6	Hormones
g25911.t1	ABRE	ACGTG	1773	5	-	Arabidopsis thaliana	cis-acting element involved in the abscisic acid responsiveness	TRUE	NCED6	Hormones
g25911.t1	ABRE	ACGTG	1834	5	-	Arabidopsis thaliana	cis-acting element involved in the abscisic acid responsiveness	TRUE	NCED6	Hormones
g2824.t1	TGACG-motif	TGACG	430	5	+	Hordeum vulgare	cis-acting regulatory element involved in the MeJA-responsiveness	TRUE	NCED	Hormones
g2824.t1	TGACG-motif	TGACG	668	5	+	Hordeum vulgare	cis-acting regulatory element involved in the MeJA-responsiveness	TRUE	NCED	Hormones
g2824.t1	GT1-motif	GGTTAA	74	6	-	Arabidopsis thaliana	light responsive element	TRUE	NCED	Light
g2824.t1	GARE-motif	TCTGTTG	55	7	-	Brassica oleracea	gibberellin-responsive element	TRUE	NCED	Hormones
g2824.t1	G-box	TACGTG	100	6	-	Arabidopsis thaliana	cis-acting regulatory element involved in light responsiveness	TRUE	NCED	Light
g2824.t1	G-box	CACGTC	669	6	-	Zea mays	cis-acting regulatory element involved in light responsiveness	TRUE	NCED	Light
g2824.t1	G-box	GCCACGTGGA	710	9	+	Arabidopsis thaliana	cis-acting regulatory element involved in light responsiveness	TRUE	NCED	Light
g2824.t1	G-box	CACGTG	712	6	+	Arabidopsis thaliana	cis-acting regulatory element involved in light responsiveness	TRUE	NCED	Light
g2824.t1	G-box	CACGTG	1681	6	-	Arabidopsis thaliana	cis-acting regulatory element involved in light responsiveness	TRUE	NCED	Light
g2824.t1	G-Box	CACGTG	712	6	+	Pisum sativum	cis-acting regulatory element involved in light responsiveness	TRUE	NCED	Light
g2824.t1	G-Box	CACGTG	1681	6	-	Pisum sativum	cis-acting regulatory element involved in light responsiveness	TRUE	NCED	Light
g2824.t1	CGTCA-motif	CGTCA	430	5	-	Hordeum vulgare	cis-acting regulatory element involved in the MeJA-responsiveness	TRUE	NCED	Hormones
g2824.t1	CGTCA-motif	CGTCA	668	5	-	Hordeum vulgare	cis-acting regulatory element involved in the MeJA-responsiveness	TRUE	NCED	Hormones
g2824.t1	Box 4	ATTAAT	61	6	+	Petroselinum crispum	part of a conserved DNA module involved in light responsiveness	TRUE	NCED	Light
g2824.t1	Box 4	ATTAAT	179	6	+	Petroselinum crispum	part of a conserved DNA module involved in light responsiveness	TRUE	NCED	Light
g2824.t1	Box 4	ATTAAT	1273	6	-	Petroselinum crispum	part of a conserved DNA module involved in light responsiveness	TRUE	NCED	Light
g2824.t1	Box 4	ATTAAT	1299	6	-	Petroselinum crispum	part of a conserved DNA module involved in light responsiveness	TRUE	NCED	Light
g2824.t1	Box 4	ATTAAT	1338	6	-	Petroselinum crispum	part of a conserved DNA module involved in light responsiveness	TRUE	NCED	Light
g2824.t1	Box 4	ATTAAT	1369	6	-	Petroselinum crispum	part of a conserved DNA module involved in light responsiveness	TRUE	NCED	Light
g2824.t1	Box 4	ATTAAT	1470	6	-	Petroselinum crispum	part of a conserved DNA module involved in light responsiveness	TRUE	NCED	Light
g2824.t1	ARE	AAACCA	265	6	-	Zea mays	cis-acting regulatory element essential for the anaerobic induction	TRUE	NCED	Stress development
g2824.t1	ARE	AAACCA	1674	6	+	Zea mays	cis-acting regulatory element essential for the anaerobic induction	TRUE	NCED	Stress development
g2824.t1	ARE	AAACCA	1986	6	+	Zea mays	cis-acting regulatory element essential for the anaerobic induction	TRUE	NCED	Stress development
g2824.t1	AE-box	AGAAACAA	866	8	+	Arabidopsis thaliana	part of a module for light response	TRUE	NCED	Light
g2824.t1	AE-box	AGAAACAA	1876	8	+	Arabidopsis thaliana	part of a module for light response	TRUE	NCED	Light
g2824.t1	ABRE	ACGTG	100	5	-	Arabidopsis thaliana	cis-acting element involved in the abscisic acid responsiveness	TRUE	NCED	Hormones
g2824.t1	ABRE	ACGTG	670	5	+	Arabidopsis thaliana	cis-acting element involved in the abscisic acid responsiveness	TRUE	NCED	Hormones
g2824.t1	ABRE	CACGTG	712	6	+	Arabidopsis thaliana	cis-acting element involved in the abscisic acid responsiveness	TRUE	NCED	Hormones
g2824.t1	ABRE	ACGTG	713	5	+	Arabidopsis thaliana	cis-acting element involved in the abscisic acid responsiveness	TRUE	NCED	Hormones
g2824.t1	ABRE	CACGTG	1681	6	-	Arabidopsis thaliana	cis-acting element involved in the abscisic acid responsiveness	TRUE	NCED	Hormones
g2824.t1	ABRE	ACGTG	1682	5	+	Arabidopsis thaliana	cis-acting element involved in the abscisic acid responsiveness	TRUE	NCED	Hormones
g31486.t1	TGACG-motif	TGACG	120	5	-	Hordeum vulgare	cis-acting regulatory element involved in the MeJA-responsiveness	TRUE	NCED_copy1	Hormones
g31486.t1	TGACG-motif	TGACG	1562	5	+	Hordeum vulgare	cis-acting regulatory element involved in the MeJA-responsiveness	TRUE	NCED_copy1	Hormones
g31486.t1	TGACG-motif	TGACG	1941	5	-	Hordeum vulgare	cis-acting regulatory element involved in the MeJA-responsiveness	TRUE	NCED_copy1	Hormones
g31486.t1	TCT-motif	TCTTAC	833	6	-	Arabidopsis thaliana	part of a light responsive element	TRUE	NCED_copy1	Light
g31486.t1	TCA-element	CCATCTTTTT	1397	9	+	Nicotiana tabacum	cis-acting element involved in salicylic acid responsiveness	TRUE	NCED_copy1	Hormones
g31486.t1	MRE	AACCTAA	575	7	+	Petroselinum crispum	MYB binding site involved in light responsiveness	TRUE	NCED_copy1	Light
g31486.t1	MBS	CAACTG	1957	6	+	Arabidopsis thaliana	MYB binding site involved in drought-inducibility	TRUE	NCED_copy1	Stress development
g31486.t1	LTR	CCGAAA	99	6	+	Hordeum vulgare	cis-acting element involved in low-temperature responsiveness	TRUE	NCED_copy1	Stress development
g31486.t1	GT1-motif	GGTTAA	811	6	+	Arabidopsis thaliana	light responsive element	TRUE	NCED_copy1	Light
g31486.t1	GT1-motif	GGTTAA	1338	6	+	Arabidopsis thaliana	light responsive element	TRUE	NCED_copy1	Light
g31486.t1	GT1-motif	GGTTAAT	1392	7	-	Avena sativa	light responsive element	TRUE	NCED_copy1	Light
g31486.t1	GT1-motif	GGTTAA	1393	6	-	Arabidopsis thaliana	light responsive element	TRUE	NCED_copy1	Light
g31486.t1	G-box	GCCACGTGGA	404	9	+	Arabidopsis thaliana	cis-acting regulatory element involved in light responsiveness	TRUE	NCED_copy1	Light
g31486.t1	G-box	CACGTG	406	6	+	Arabidopsis thaliana	cis-acting regulatory element involved in light responsiveness	TRUE	NCED_copy1	Light
g31486.t1	G-box	CACGTC	417	6	-	Zea mays	cis-acting regulatory element involved in light responsiveness	TRUE	NCED_copy1	Light
g31486.t1	G-box	CACGAC	1631	6	-	Zea mays	cis-acting regulatory element involved in light responsiveness	TRUE	NCED_copy1	Light
g31486.t1	G-box	CACGTG	1745	6	-	Arabidopsis thaliana	cis-acting regulatory element involved in light responsiveness	TRUE	NCED_copy1	Light
g31486.t1	G-Box	CACGTG	406	6	+	Pisum sativum	cis-acting regulatory element involved in light responsiveness	TRUE	NCED_copy1	Light
g31486.t1	G-Box	CACGTG	1745	6	-	Pisum sativum	cis-acting regulatory element involved in light responsiveness	TRUE	NCED_copy1	Light
g31486.t1	CGTCA-motif	CGTCA	120	5	+	Hordeum vulgare	cis-acting regulatory element involved in the MeJA-responsiveness	TRUE	NCED_copy1	Hormones
g31486.t1	CGTCA-motif	CGTCA	1562	5	-	Hordeum vulgare	cis-acting regulatory element involved in the MeJA-responsiveness	TRUE	NCED_copy1	Hormones
g31486.t1	CGTCA-motif	CGTCA	1941	5	+	Hordeum vulgare	cis-acting regulatory element involved in the MeJA-responsiveness	TRUE	NCED_copy1	Hormones
g31486.t1	Box 4	ATTAAT	685	6	+	Petroselinum crispum	part of a conserved DNA module involved in light responsiveness	TRUE	NCED_copy1	Light
g31486.t1	Box 4	ATTAAT	699	6	+	Petroselinum crispum	part of a conserved DNA module involved in light responsiveness	TRUE	NCED_copy1	Light
g31486.t1	Box 4	ATTAAT	928	6	+	Petroselinum crispum	part of a conserved DNA module involved in light responsiveness	TRUE	NCED_copy1	Light
g31486.t1	ARE	AAACCA	284	6	-	Zea mays	cis-acting regulatory element essential for the anaerobic induction	TRUE	NCED_copy1	Stress development
g31486.t1	ARE	AAACCA	436	6	-	Zea mays	cis-acting regulatory element essential for the anaerobic induction	TRUE	NCED_copy1	Stress development
g31486.t1	ARE	AAACCA	1456	6	-	Zea mays	cis-acting regulatory element essential for the anaerobic induction	TRUE	NCED_copy1	Stress development
g31486.t1	ARE	AAACCA	1749	6	-	Zea mays	cis-acting regulatory element essential for the anaerobic induction	TRUE	NCED_copy1	Stress development
g31486.t1	ABRE	GACACGTGGC	404	9	-	Triticum aestivum	cis-acting element involved in the abscisic acid responsiveness	TRUE	NCED_copy1	Hormones
g31486.t1	ABRE	CACGTG	406	6	+	Arabidopsis thaliana	cis-acting element involved in the abscisic acid responsiveness	TRUE	NCED_copy1	Hormones
g31486.t1	ABRE	ACGTG	407	5	+	Arabidopsis thaliana	cis-acting element involved in the abscisic acid responsiveness	TRUE	NCED_copy1	Hormones
g31486.t1	ABRE	ACGTG	418	5	+	Arabidopsis thaliana	cis-acting element involved in the abscisic acid responsiveness	TRUE	NCED_copy1	Hormones
g31486.t1	ABRE	CACGTG	1745	6	-	Arabidopsis thaliana	cis-acting element involved in the abscisic acid responsiveness	TRUE	NCED_copy1	Hormones
g31486.t1	ABRE	ACGTG	1746	5	+	Arabidopsis thaliana	cis-acting element involved in the abscisic acid responsiveness	TRUE	NCED_copy1	Hormones
g33764.t1	TGACG-motif	TGACG	913	5	-	Hordeum vulgare	cis-acting regulatory element involved in the MeJA-responsiveness	TRUE	CCD4-2_copy5	Hormones
g33764.t1	TGACG-motif	TGACG	1205	5	+	Hordeum vulgare	cis-acting regulatory element involved in the MeJA-responsiveness	TRUE	CCD4-2_copy5	Hormones
g33764.t1	TCT-motif	TCTTAC	1685	6	-	Arabidopsis thaliana	part of a light responsive element	TRUE	CCD4-2_copy5	Light
g33764.t1	TCA-element	CCATCTTTTT	1797	9	+	Nicotiana tabacum	cis-acting element involved in salicylic acid responsiveness	TRUE	CCD4-2_copy5	Hormones
g33764.t1	TC-rich repeats	GTTTTCTTAC	1054	9	+	Nicotiana tabacum	cis-acting element involved in defense and stress responsiveness	TRUE	CCD4-2_copy5	Stress development
g33764.t1	MBSI	aaaAaaC(G/C)GTTA	1608	10.5	+	Petunia hybrida	MYB binding site involved in flavonoid biosynthetic genes regulation	TRUE	CCD4-2_copy5	Regulator
g33764.t1	MBS	CAACTG	1177	6	-	Arabidopsis thaliana	MYB binding site involved in drought-inducibility	TRUE	CCD4-2_copy5	Stress development
g33764.t1	LTR	CCGAAA	760	6	-	Hordeum vulgare	cis-acting element involved in low-temperature responsiveness	TRUE	CCD4-2_copy5	Stress development
g33764.t1	GT1-motif	GGTTAA	284	6	+	Arabidopsis thaliana	light responsive element	TRUE	CCD4-2_copy5	Light
g33764.t1	G-box	TACGTG	99	6	+	Arabidopsis thaliana	cis-acting regulatory element involved in light responsiveness	TRUE	CCD4-2_copy5	Light
g33764.t1	G-Box	CACGTT	615	6	-	Pisum sativum	cis-acting regulatory element involved in light responsiveness	TRUE	CCD4-2_copy5	Light
g33764.t1	G-Box	CACGTT	744	6	-	Pisum sativum	cis-acting regulatory element involved in light responsiveness	TRUE	CCD4-2_copy5	Light
g33764.t1	CGTCA-motif	CGTCA	913	5	+	Hordeum vulgare	cis-acting regulatory element involved in the MeJA-responsiveness	TRUE	CCD4-2_copy5	Hormones
g33764.t1	CGTCA-motif	CGTCA	1205	5	-	Hordeum vulgare	cis-acting regulatory element involved in the MeJA-responsiveness	TRUE	CCD4-2_copy5	Hormones
g33764.t1	Box 4	ATTAAT	291	6	+	Petroselinum crispum	part of a conserved DNA module involved in light responsiveness	TRUE	CCD4-2_copy5	Light
g33764.t1	Box 4	ATTAAT	1616	6	-	Petroselinum crispum	part of a conserved DNA module involved in light responsiveness	TRUE	CCD4-2_copy5	Light
g33764.t1	ARE	AAACCA	256	6	-	Zea mays	cis-acting regulatory element essential for the anaerobic induction	TRUE	CCD4-2_copy5	Stress development
g33764.t1	ARE	AAACCA	626	6	+	Zea mays	cis-acting regulatory element essential for the anaerobic induction	TRUE	CCD4-2_copy5	Stress development
g33764.t1	ARE	AAACCA	1611	6	+	Zea mays	cis-acting regulatory element essential for the anaerobic induction	TRUE	CCD4-2_copy5	Stress development
g33764.t1	AE-box	AGAAACAA	272	8	+	Arabidopsis thaliana	part of a module for light response	TRUE	CCD4-2_copy5	Light
g33764.t1	ABRE	TACGTGTC	99	8	+	Oryza sativa	cis-acting element involved in the abscisic acid responsiveness	TRUE	CCD4-2_copy5	Hormones
g33764.t1	ABRE	ACGTG	100	5	+	Arabidopsis thaliana	cis-acting element involved in the abscisic acid responsiveness	TRUE	CCD4-2_copy5	Hormones
g33764.t1	ABRE	ACGTG	616	5	+	Arabidopsis thaliana	cis-acting element involved in the abscisic acid responsiveness	TRUE	CCD4-2_copy5	Hormones
g33764.t1	ABRE	ACGTG	745	5	+	Arabidopsis thaliana	cis-acting element involved in the abscisic acid responsiveness	TRUE	CCD4-2_copy5	Hormones
g33765.t1	TGACG-motif	TGACG	267	5	-	Hordeum vulgare	cis-acting regulatory element involved in the MeJA-responsiveness	TRUE	CCD4-chl_copy1	Hormones
g33765.t1	TCT-motif	TCTTAC	1061	6	-	Arabidopsis thaliana	part of a light responsive element	TRUE	CCD4-chl_copy1	Light
g33765.t1	P-box	CCTTTTG	187	7	-	Oryza sativa	gibberellin-responsive element	TRUE	CCD4-chl_copy1	Hormones
g33765.t1	GT1-motif	GGTTAA	22	6	-	Arabidopsis thaliana	light responsive element	TRUE	CCD4-chl_copy1	Light
g33765.t1	GT1-motif	GGTTAA	1989	6	+	Arabidopsis thaliana	light responsive element	TRUE	CCD4-chl_copy1	Light
g33765.t1	G-box	CACGAC	236	6	+	Zea mays	cis-acting regulatory element involved in light responsiveness	TRUE	CCD4-chl_copy1	Light
g33765.t1	G-box	CACGAC	270	6	+	Zea mays	cis-acting regulatory element involved in light responsiveness	TRUE	CCD4-chl_copy1	Light
g33765.t1	G-box	TACGTG	1804	6	+	Arabidopsis thaliana	cis-acting regulatory element involved in light responsiveness	TRUE	CCD4-chl_copy1	Light
g33765.t1	G-Box	CACGTT	1193	6	-	Pisum sativum	cis-acting regulatory element involved in light responsiveness	TRUE	CCD4-chl_copy1	Light
g33765.t1	CGTCA-motif	CGTCA	267	5	+	Hordeum vulgare	cis-acting regulatory element involved in the MeJA-responsiveness	TRUE	CCD4-chl_copy1	Hormones
g33765.t1	Box 4	ATTAAT	1088	6	-	Petroselinum crispum	part of a conserved DNA module involved in light responsiveness	TRUE	CCD4-chl_copy1	Light
g33765.t1	ARE	AAACCA	14	6	-	Zea mays	cis-acting regulatory element essential for the anaerobic induction	TRUE	CCD4-chl_copy1	Stress development
g33765.t1	ARE	AAACCA	336	6	+	Zea mays	cis-acting regulatory element essential for the anaerobic induction	TRUE	CCD4-chl_copy1	Stress development
g33765.t1	ARE	AAACCA	1348	6	-	Zea mays	cis-acting regulatory element essential for the anaerobic induction	TRUE	CCD4-chl_copy1	Stress development
g33765.t1	ARE	AAACCA	1961	6	-	Zea mays	cis-acting regulatory element essential for the anaerobic induction	TRUE	CCD4-chl_copy1	Stress development
g33765.t1	AE-box	AGAAACAA	1977	8	+	Arabidopsis thaliana	part of a module for light response	TRUE	CCD4-chl_copy1	Light
g33765.t1	ABRE	ACGTG	1194	5	+	Arabidopsis thaliana	cis-acting element involved in the abscisic acid responsiveness	TRUE	CCD4-chl_copy1	Hormones
g33765.t1	ABRE	TACGTGTC	1804	8	+	Oryza sativa	cis-acting element involved in the abscisic acid responsiveness	TRUE	CCD4-chl_copy1	Hormones
g33765.t1	ABRE	ACGTG	1805	5	+	Arabidopsis thaliana	cis-acting element involved in the abscisic acid responsiveness	TRUE	CCD4-chl_copy1	Hormones
g37259.t1	circadian	CAAAGATATC	453	9	+	Lycopersicon esculentum	cis-acting regulatory element involved in circadian control	TRUE	CCD4-4_copy1	Regulator, Light
g37259.t1	TCT-motif	TCTTAC	189	6	+	Arabidopsis thaliana	part of a light responsive element	TRUE	CCD4-4_copy1	Light
g37259.t1	TCA-element	TCAGAAGAGG	1407	9	+	Brassica oleracea	cis-acting element involved in salicylic acid responsiveness	TRUE	CCD4-4_copy1	Hormones
g37259.t1	P-box	CCTTTTG	1177	7	+	Oryza sativa	gibberellin-responsive element	TRUE	CCD4-4_copy1	Hormones
g37259.t1	MRE	AACCTAA	228	7	-	Petroselinum crispum	MYB binding site involved in light responsiveness	TRUE	CCD4-4_copy1	Light
g37259.t1	G-box	TAACACGTAG	1824	9	-	Brassica oleracea	cis-acting regulatory element involved in light responsiveness	TRUE	CCD4-4_copy1	Light
g37259.t1	G-box	CCACGTAA	1876	8	+	Brassica napus	cis-acting regulatory element involved in light responsiveness	TRUE	CCD4-4_copy1	Light
g37259.t1	G-box	TACGTG	1877	6	-	Arabidopsis thaliana	cis-acting regulatory element involved in light responsiveness	TRUE	CCD4-4_copy1	Light
g37259.t1	Box 4	ATTAAT	1560	6	-	Petroselinum crispum	part of a conserved DNA module involved in light responsiveness	TRUE	CCD4-4_copy1	Light
g37259.t1	Box 4	ATTAAT	1796	6	-	Petroselinum crispum	part of a conserved DNA module involved in light responsiveness	TRUE	CCD4-4_copy1	Light
g37259.t1	AE-box	AGAAACAA	1140	8	-	Arabidopsis thaliana	part of a module for light response	TRUE	CCD4-4_copy1	Light
g37259.t1	ABRE	ACGTG	1877	5	-	Arabidopsis thaliana	cis-acting element involved in the abscisic acid responsiveness	TRUE	CCD4-4_copy1	Hormones
g37262.t1	TCT-motif	TCTTAC	686	6	-	Arabidopsis thaliana	part of a light responsive element	TRUE	CCD4-4	Light
g37262.t1	TC-rich repeats	ATTCTCTAAC	1902	9	+	Nicotiana tabacum	cis-acting element involved in defense and stress responsiveness	TRUE	CCD4-4	Stress development
g37262.t1	P-box	CCTTTTG	1006	7	+	Oryza sativa	gibberellin-responsive element	TRUE	CCD4-4	Hormones
g37262.t1	P-box	CCTTTTG	1514	7	-	Oryza sativa	gibberellin-responsive element	TRUE	CCD4-4	Hormones
g37262.t1	GT1-motif	GGTTAA	176	6	+	Arabidopsis thaliana	light responsive element	TRUE	CCD4-4	Light
g37262.t1	GT1-motif	GGTTAA	300	6	+	Arabidopsis thaliana	light responsive element	TRUE	CCD4-4	Light
g37262.t1	GT1-motif	GGTTAA	713	6	-	Arabidopsis thaliana	light responsive element	TRUE	CCD4-4	Light
g37262.t1	Box 4	ATTAAT	227	6	+	Petroselinum crispum	part of a conserved DNA module involved in light responsiveness	TRUE	CCD4-4	Light
g37262.t1	Box 4	ATTAAT	446	6	+	Petroselinum crispum	part of a conserved DNA module involved in light responsiveness	TRUE	CCD4-4	Light
g37262.t1	Box 4	ATTAAT	1379	6	-	Petroselinum crispum	part of a conserved DNA module involved in light responsiveness	TRUE	CCD4-4	Light
g37262.t1	ARE	AAACCA	620	6	-	Zea mays	cis-acting regulatory element essential for the anaerobic induction	TRUE	CCD4-4	Stress development
g37262.t1	ARE	AAACCA	664	6	+	Zea mays	cis-acting regulatory element essential for the anaerobic induction	TRUE	CCD4-4	Stress development
g37262.t2	TC-rich repeats	ATTCTCTAAC	768	9	+	Nicotiana tabacum	cis-acting element involved in defense and stress responsiveness	TRUE	CCD4-4_copy2	Stress development
g37262.t2	TC-rich repeats	ATTCTCTAAC	1187	9	+	Nicotiana tabacum	cis-acting element involved in defense and stress responsiveness	TRUE	CCD4-4_copy2	Stress development
g37262.t2	P-box	CCTTTTG	380	7	-	Oryza sativa	gibberellin-responsive element	TRUE	CCD4-4_copy2	Hormones
g37262.t2	LTR	CCGAAA	1712	6	-	Hordeum vulgare	cis-acting element involved in low-temperature responsiveness	TRUE	CCD4-4_copy2	Stress development
g37262.t2	G-box	CACGAC	1241	6	+	Zea mays	cis-acting regulatory element involved in light responsiveness	TRUE	CCD4-4_copy2	Light
g37262.t2	Box 4	ATTAAT	245	6	+	Petroselinum crispum	part of a conserved DNA module involved in light responsiveness	TRUE	CCD4-4_copy2	Light
g37262.t2	Box 4	ATTAAT	1389	6	-	Petroselinum crispum	part of a conserved DNA module involved in light responsiveness	TRUE	CCD4-4_copy2	Light
g37262.t2	ARE	AAACCA	883	6	+	Zea mays	cis-acting regulatory element essential for the anaerobic induction	TRUE	CCD4-4_copy2	Stress development
g37262.t2	ARE	AAACCA	1289	6	-	Zea mays	cis-acting regulatory element essential for the anaerobic induction	TRUE	CCD4-4_copy2	Stress development
g37263.t1	TCT-motif	TCTTAC	312	6	+	Arabidopsis thaliana	part of a light responsive element	TRUE	CCD4-chl_copy2	Light
g37263.t1	TCT-motif	TCTTAC	1664	6	+	Arabidopsis thaliana	part of a light responsive element	TRUE	CCD4-chl_copy2	Light
g37263.t1	TC-rich repeats	GTTTTCTTAC	1660	10	+	Nicotiana tabacum	cis-acting element involved in defense and stress responsiveness	TRUE	CCD4-chl_copy2	Stress development
g37263.t1	G-box	CACGTC	662	6	-	Zea mays	cis-acting regulatory element involved in light responsiveness	TRUE	CCD4-chl_copy2	Light
g37263.t1	G-box	CACGAC	743	6	-	Zea mays	cis-acting regulatory element involved in light responsiveness	TRUE	CCD4-chl_copy2	Light
g37263.t1	G-box	CACGTC	1115	6	-	Zea mays	cis-acting regulatory element involved in light responsiveness	TRUE	CCD4-chl_copy2	Light
g37263.t1	Box 4	ATTAAT	505	6	+	Petroselinum crispum	part of a conserved DNA module involved in light responsiveness	TRUE	CCD4-chl_copy2	Light
g37263.t1	Box 4	ATTAAT	1226	6	-	Petroselinum crispum	part of a conserved DNA module involved in light responsiveness	TRUE	CCD4-chl_copy2	Light
g37263.t1	Box 4	ATTAAT	1375	6	-	Petroselinum crispum	part of a conserved DNA module involved in light responsiveness	TRUE	CCD4-chl_copy2	Light
g37263.t1	Box 4	ATTAAT	1491	6	-	Petroselinum crispum	part of a conserved DNA module involved in light responsiveness	TRUE	CCD4-chl_copy2	Light
g37263.t1	Box 4	ATTAAT	1539	6	-	Petroselinum crispum	part of a conserved DNA module involved in light responsiveness	TRUE	CCD4-chl_copy2	Light
g37263.t1	ARE	AAACCA	671	6	-	Zea mays	cis-acting regulatory element essential for the anaerobic induction	TRUE	CCD4-chl_copy2	Stress development
g37263.t1	AE-box	AGAAACTT	74	8	-	Arabidopsis thaliana	part of a module for light response	TRUE	CCD4-chl_copy2	Light
g37263.t1	ABRE	ACGTG	663	5	+	Arabidopsis thaliana	cis-acting element involved in the abscisic acid responsiveness	TRUE	CCD4-chl_copy2	Hormones
g37263.t1	ABRE	ACGTG	1116	5	+	Arabidopsis thaliana	cis-acting element involved in the abscisic acid responsiveness	TRUE	CCD4-chl_copy2	Hormones
g37263.t2	TCT-motif	TCTTAC	312	6	+	Arabidopsis thaliana	part of a light responsive element	TRUE	CCD4-chl_copy3	Light
g37263.t2	TCT-motif	TCTTAC	1664	6	+	Arabidopsis thaliana	part of a light responsive element	TRUE	CCD4-chl_copy3	Light
g37263.t2	TC-rich repeats	GTTTTCTTAC	1660	10	+	Nicotiana tabacum	cis-acting element involved in defense and stress responsiveness	TRUE	CCD4-chl_copy3	Stress development
g37263.t2	G-box	CACGTC	662	6	-	Zea mays	cis-acting regulatory element involved in light responsiveness	TRUE	CCD4-chl_copy3	Light
g37263.t2	G-box	CACGAC	743	6	-	Zea mays	cis-acting regulatory element involved in light responsiveness	TRUE	CCD4-chl_copy3	Light
g37263.t2	G-box	CACGTC	1115	6	-	Zea mays	cis-acting regulatory element involved in light responsiveness	TRUE	CCD4-chl_copy3	Light
g37263.t2	Box 4	ATTAAT	505	6	+	Petroselinum crispum	part of a conserved DNA module involved in light responsiveness	TRUE	CCD4-chl_copy3	Light
g37263.t2	Box 4	ATTAAT	1226	6	-	Petroselinum crispum	part of a conserved DNA module involved in light responsiveness	TRUE	CCD4-chl_copy3	Light
g37263.t2	Box 4	ATTAAT	1375	6	-	Petroselinum crispum	part of a conserved DNA module involved in light responsiveness	TRUE	CCD4-chl_copy3	Light
g37263.t2	Box 4	ATTAAT	1491	6	-	Petroselinum crispum	part of a conserved DNA module involved in light responsiveness	TRUE	CCD4-chl_copy3	Light
g37263.t2	Box 4	ATTAAT	1539	6	-	Petroselinum crispum	part of a conserved DNA module involved in light responsiveness	TRUE	CCD4-chl_copy3	Light
g37263.t2	ARE	AAACCA	671	6	-	Zea mays	cis-acting regulatory element essential for the anaerobic induction	TRUE	CCD4-chl_copy3	Stress development
g37263.t2	AE-box	AGAAACTT	74	8	-	Arabidopsis thaliana	part of a module for light response	TRUE	CCD4-chl_copy3	Light
g37263.t2	ABRE	ACGTG	663	5	+	Arabidopsis thaliana	cis-acting element involved in the abscisic acid responsiveness	TRUE	CCD4-chl_copy3	Hormones
g37263.t2	ABRE	ACGTG	1116	5	+	Arabidopsis thaliana	cis-acting element involved in the abscisic acid responsiveness	TRUE	CCD4-chl_copy3	Hormones
g37264.t1	TGACG-motif	TGACG	902	5	+	Hordeum vulgare	cis-acting regulatory element involved in the MeJA-responsiveness	TRUE	CCD4-2_copy3	Hormones
g37264.t1	TCT-motif	TCTTAC	1455	6	-	Arabidopsis thaliana	part of a light responsive element	TRUE	CCD4-2_copy3	Light
g37264.t1	MRE	AACCTAA	1107	7	-	Petroselinum crispum	MYB binding site involved in light responsiveness	TRUE	CCD4-2_copy3	Light
g37264.t1	GT1-motif	GGTTAA	1265	6	+	Arabidopsis thaliana	light responsive element	TRUE	CCD4-2_copy3	Light
g37264.t1	GT1-motif	GGTTAA	1378	6	+	Arabidopsis thaliana	light responsive element	TRUE	CCD4-2_copy3	Light
g37264.t1	CGTCA-motif	CGTCA	902	5	-	Hordeum vulgare	cis-acting regulatory element involved in the MeJA-responsiveness	TRUE	CCD4-2_copy3	Hormones
g37264.t1	Box 4	ATTAAT	244	6	+	Petroselinum crispum	part of a conserved DNA module involved in light responsiveness	TRUE	CCD4-2_copy3	Light
g37264.t1	Box 4	ATTAAT	356	6	+	Petroselinum crispum	part of a conserved DNA module involved in light responsiveness	TRUE	CCD4-2_copy3	Light
g37264.t1	Box 4	ATTAAT	1740	6	-	Petroselinum crispum	part of a conserved DNA module involved in light responsiveness	TRUE	CCD4-2_copy3	Light
g37264.t1	Box 4	ATTAAT	1903	6	-	Petroselinum crispum	part of a conserved DNA module involved in light responsiveness	TRUE	CCD4-2_copy3	Light
g37264.t1	ARE	AAACCA	374	6	-	Zea mays	cis-acting regulatory element essential for the anaerobic induction	TRUE	CCD4-2_copy3	Stress development
g37264.t1	ARE	AAACCA	638	6	-	Zea mays	cis-acting regulatory element essential for the anaerobic induction	TRUE	CCD4-2_copy3	Stress development
g37264.t1	ARE	AAACCA	1533	6	-	Zea mays	cis-acting regulatory element essential for the anaerobic induction	TRUE	CCD4-2_copy3	Stress development
g37264.t1	ARE	AAACCA	1855	6	-	Zea mays	cis-acting regulatory element essential for the anaerobic induction	TRUE	CCD4-2_copy3	Stress development
g37264.t2	TGACG-motif	TGACG	902	5	+	Hordeum vulgare	cis-acting regulatory element involved in the MeJA-responsiveness	TRUE	CCD4-2_copy4	Hormones
g37264.t2	TCT-motif	TCTTAC	1455	6	-	Arabidopsis thaliana	part of a light responsive element	TRUE	CCD4-2_copy4	Light
g37264.t2	MRE	AACCTAA	1107	7	-	Petroselinum crispum	MYB binding site involved in light responsiveness	TRUE	CCD4-2_copy4	Light
g37264.t2	GT1-motif	GGTTAA	1265	6	+	Arabidopsis thaliana	light responsive element	TRUE	CCD4-2_copy4	Light
g37264.t2	GT1-motif	GGTTAA	1378	6	+	Arabidopsis thaliana	light responsive element	TRUE	CCD4-2_copy4	Light
g37264.t2	CGTCA-motif	CGTCA	902	5	-	Hordeum vulgare	cis-acting regulatory element involved in the MeJA-responsiveness	TRUE	CCD4-2_copy4	Hormones
g37264.t2	Box 4	ATTAAT	244	6	+	Petroselinum crispum	part of a conserved DNA module involved in light responsiveness	TRUE	CCD4-2_copy4	Light
g37264.t2	Box 4	ATTAAT	356	6	+	Petroselinum crispum	part of a conserved DNA module involved in light responsiveness	TRUE	CCD4-2_copy4	Light
g37264.t2	Box 4	ATTAAT	1740	6	-	Petroselinum crispum	part of a conserved DNA module involved in light responsiveness	TRUE	CCD4-2_copy4	Light
g37264.t2	Box 4	ATTAAT	1903	6	-	Petroselinum crispum	part of a conserved DNA module involved in light responsiveness	TRUE	CCD4-2_copy4	Light
g37264.t2	ARE	AAACCA	374	6	-	Zea mays	cis-acting regulatory element essential for the anaerobic induction	TRUE	CCD4-2_copy4	Stress development
g37264.t2	ARE	AAACCA	638	6	-	Zea mays	cis-acting regulatory element essential for the anaerobic induction	TRUE	CCD4-2_copy4	Stress development
g37264.t2	ARE	AAACCA	1533	6	-	Zea mays	cis-acting regulatory element essential for the anaerobic induction	TRUE	CCD4-2_copy4	Stress development
g37264.t2	ARE	AAACCA	1855	6	-	Zea mays	cis-acting regulatory element essential for the anaerobic induction	TRUE	CCD4-2_copy4	Stress development
g37265.t1	TGACG-motif	TGACG	635	5	-	Hordeum vulgare	cis-acting regulatory element involved in the MeJA-responsiveness	TRUE	CCD4-2_copy1	Hormones
g37265.t1	TGACG-motif	TGACG	726	5	-	Hordeum vulgare	cis-acting regulatory element involved in the MeJA-responsiveness	TRUE	CCD4-2_copy1	Hormones
g37265.t1	TGACG-motif	TGACG	762	5	+	Hordeum vulgare	cis-acting regulatory element involved in the MeJA-responsiveness	TRUE	CCD4-2_copy1	Hormones
g37265.t1	TGACG-motif	TGACG	1095	5	-	Hordeum vulgare	cis-acting regulatory element involved in the MeJA-responsiveness	TRUE	CCD4-2_copy1	Hormones
g37265.t1	TGACG-motif	TGACG	1737	5	-	Hordeum vulgare	cis-acting regulatory element involved in the MeJA-responsiveness	TRUE	CCD4-2_copy1	Hormones
g37265.t1	TC-rich repeats	GTTTTCTTAC	1925	9	-	Nicotiana tabacum	cis-acting element involved in defense and stress responsiveness	TRUE	CCD4-2_copy1	Stress development
g37265.t1	GT1-motif	GGTTAA	184	6	+	Arabidopsis thaliana	light responsive element	TRUE	CCD4-2_copy1	Light
g37265.t1	GT1-motif	GGTTAA	1257	6	-	Arabidopsis thaliana	light responsive element	TRUE	CCD4-2_copy1	Light
g37265.t1	GT1-motif	GGTTAA	1579	6	-	Arabidopsis thaliana	light responsive element	TRUE	CCD4-2_copy1	Light
g37265.t1	GT1-motif	GGTTAA	1989	6	-	Arabidopsis thaliana	light responsive element	TRUE	CCD4-2_copy1	Light
g37265.t1	G-box	CACGTC	688	6	-	Zea mays	cis-acting regulatory element involved in light responsiveness	TRUE	CCD4-2_copy1	Light
g37265.t1	G-Box	CACGTT	291	6	+	Pisum sativum	cis-acting regulatory element involved in light responsiveness	TRUE	CCD4-2_copy1	Light
g37265.t1	CGTCA-motif	CGTCA	635	5	+	Hordeum vulgare	cis-acting regulatory element involved in the MeJA-responsiveness	TRUE	CCD4-2_copy1	Hormones
g37265.t1	CGTCA-motif	CGTCA	726	5	+	Hordeum vulgare	cis-acting regulatory element involved in the MeJA-responsiveness	TRUE	CCD4-2_copy1	Hormones
g37265.t1	CGTCA-motif	CGTCA	762	5	-	Hordeum vulgare	cis-acting regulatory element involved in the MeJA-responsiveness	TRUE	CCD4-2_copy1	Hormones
g37265.t1	CGTCA-motif	CGTCA	1095	5	+	Hordeum vulgare	cis-acting regulatory element involved in the MeJA-responsiveness	TRUE	CCD4-2_copy1	Hormones
g37265.t1	CGTCA-motif	CGTCA	1737	5	+	Hordeum vulgare	cis-acting regulatory element involved in the MeJA-responsiveness	TRUE	CCD4-2_copy1	Hormones
g37265.t1	Box 4	ATTAAT	34	6	+	Petroselinum crispum	part of a conserved DNA module involved in light responsiveness	TRUE	CCD4-2_copy1	Light
g37265.t1	Box 4	ATTAAT	65	6	+	Petroselinum crispum	part of a conserved DNA module involved in light responsiveness	TRUE	CCD4-2_copy1	Light
g37265.t1	Box 4	ATTAAT	1016	6	-	Petroselinum crispum	part of a conserved DNA module involved in light responsiveness	TRUE	CCD4-2_copy1	Light
g37265.t1	ARE	AAACCA	817	6	+	Zea mays	cis-acting regulatory element essential for the anaerobic induction	TRUE	CCD4-2_copy1	Stress development
g37265.t1	ABRE	ACGTG	291	5	-	Arabidopsis thaliana	cis-acting element involved in the abscisic acid responsiveness	TRUE	CCD4-2_copy1	Hormones
g37265.t1	ABRE	ACGTG	689	5	+	Arabidopsis thaliana	cis-acting element involved in the abscisic acid responsiveness	TRUE	CCD4-2_copy1	Hormones
g37266.t1	TGACG-motif	TGACG	635	5	-	Hordeum vulgare	cis-acting regulatory element involved in the MeJA-responsiveness	TRUE	CCD4-2_copy2	Hormones
g37266.t1	TGACG-motif	TGACG	726	5	-	Hordeum vulgare	cis-acting regulatory element involved in the MeJA-responsiveness	TRUE	CCD4-2_copy2	Hormones
g37266.t1	TGACG-motif	TGACG	762	5	+	Hordeum vulgare	cis-acting regulatory element involved in the MeJA-responsiveness	TRUE	CCD4-2_copy2	Hormones
g37266.t1	TGACG-motif	TGACG	1095	5	-	Hordeum vulgare	cis-acting regulatory element involved in the MeJA-responsiveness	TRUE	CCD4-2_copy2	Hormones
g37266.t1	TGACG-motif	TGACG	1737	5	-	Hordeum vulgare	cis-acting regulatory element involved in the MeJA-responsiveness	TRUE	CCD4-2_copy2	Hormones
g37266.t1	TC-rich repeats	GTTTTCTTAC	1925	9	-	Nicotiana tabacum	cis-acting element involved in defense and stress responsiveness	TRUE	CCD4-2_copy2	Stress development
g37266.t1	GT1-motif	GGTTAA	184	6	+	Arabidopsis thaliana	light responsive element	TRUE	CCD4-2_copy2	Light
g37266.t1	GT1-motif	GGTTAA	1257	6	-	Arabidopsis thaliana	light responsive element	TRUE	CCD4-2_copy2	Light
g37266.t1	GT1-motif	GGTTAA	1579	6	-	Arabidopsis thaliana	light responsive element	TRUE	CCD4-2_copy2	Light
g37266.t1	GT1-motif	GGTTAA	1989	6	-	Arabidopsis thaliana	light responsive element	TRUE	CCD4-2_copy2	Light
g37266.t1	G-box	CACGTC	688	6	-	Zea mays	cis-acting regulatory element involved in light responsiveness	TRUE	CCD4-2_copy2	Light
g37266.t1	G-Box	CACGTT	291	6	+	Pisum sativum	cis-acting regulatory element involved in light responsiveness	TRUE	CCD4-2_copy2	Light
g37266.t1	CGTCA-motif	CGTCA	635	5	+	Hordeum vulgare	cis-acting regulatory element involved in the MeJA-responsiveness	TRUE	CCD4-2_copy2	Hormones
g37266.t1	CGTCA-motif	CGTCA	726	5	+	Hordeum vulgare	cis-acting regulatory element involved in the MeJA-responsiveness	TRUE	CCD4-2_copy2	Hormones
g37266.t1	CGTCA-motif	CGTCA	762	5	-	Hordeum vulgare	cis-acting regulatory element involved in the MeJA-responsiveness	TRUE	CCD4-2_copy2	Hormones
g37266.t1	CGTCA-motif	CGTCA	1095	5	+	Hordeum vulgare	cis-acting regulatory element involved in the MeJA-responsiveness	TRUE	CCD4-2_copy2	Hormones
g37266.t1	CGTCA-motif	CGTCA	1737	5	+	Hordeum vulgare	cis-acting regulatory element involved in the MeJA-responsiveness	TRUE	CCD4-2_copy2	Hormones
g37266.t1	Box 4	ATTAAT	34	6	+	Petroselinum crispum	part of a conserved DNA module involved in light responsiveness	TRUE	CCD4-2_copy2	Light
g37266.t1	Box 4	ATTAAT	65	6	+	Petroselinum crispum	part of a conserved DNA module involved in light responsiveness	TRUE	CCD4-2_copy2	Light
g37266.t1	Box 4	ATTAAT	1016	6	-	Petroselinum crispum	part of a conserved DNA module involved in light responsiveness	TRUE	CCD4-2_copy2	Light
g37266.t1	ARE	AAACCA	817	6	+	Zea mays	cis-acting regulatory element essential for the anaerobic induction	TRUE	CCD4-2_copy2	Stress development
g37266.t1	ABRE	ACGTG	291	5	-	Arabidopsis thaliana	cis-acting element involved in the abscisic acid responsiveness	TRUE	CCD4-2_copy2	Hormones
g37266.t1	ABRE	ACGTG	689	5	+	Arabidopsis thaliana	cis-acting element involved in the abscisic acid responsiveness	TRUE	CCD4-2_copy2	Hormones
g37268.t1	TCA-element	CCATCTTTTT	190	9	+	Nicotiana tabacum	cis-acting element involved in salicylic acid responsiveness	TRUE	CCD4-2	Hormones
g37268.t1	MRE	AACCTAA	220	7	-	Petroselinum crispum	MYB binding site involved in light responsiveness	TRUE	CCD4-2	Light
g37268.t1	LTR	CCGAAA	663	6	+	Hordeum vulgare	cis-acting element involved in low-temperature responsiveness	TRUE	CCD4-2	Stress development
g37268.t1	GT1-motif	GGTTAA	802	6	+	Arabidopsis thaliana	light responsive element	TRUE	CCD4-2	Light
g37268.t1	GT1-motif	GGTTAA	1989	6	-	Arabidopsis thaliana	light responsive element	TRUE	CCD4-2	Light
g37268.t1	G-Box	CACGTT	1122	6	+	Pisum sativum	cis-acting regulatory element involved in light responsiveness	TRUE	CCD4-2	Light
g37268.t1	Box 4	ATTAAT	36	6	+	Petroselinum crispum	part of a conserved DNA module involved in light responsiveness	TRUE	CCD4-2	Light
g37268.t1	Box 4	ATTAAT	95	6	+	Petroselinum crispum	part of a conserved DNA module involved in light responsiveness	TRUE	CCD4-2	Light
g37268.t1	Box 4	ATTAAT	287	6	+	Petroselinum crispum	part of a conserved DNA module involved in light responsiveness	TRUE	CCD4-2	Light
g37268.t1	Box 4	ATTAAT	1264	6	-	Petroselinum crispum	part of a conserved DNA module involved in light responsiveness	TRUE	CCD4-2	Light
g37268.t1	Box 4	ATTAAT	1308	6	-	Petroselinum crispum	part of a conserved DNA module involved in light responsiveness	TRUE	CCD4-2	Light
g37268.t1	ARE	AAACCA	1586	6	-	Zea mays	cis-acting regulatory element essential for the anaerobic induction	TRUE	CCD4-2	Stress development
g37268.t1	ABRE	ACGTG	1122	5	-	Arabidopsis thaliana	cis-acting element involved in the abscisic acid responsiveness	TRUE	CCD4-2	Hormones
g37269.t1	TCT-motif	TCTTAC	1734	6	-	Arabidopsis thaliana	part of a light responsive element	TRUE	LCO	Light
g37269.t1	TCA-element	CCATCTTTTT	1320	9	-	Nicotiana tabacum	cis-acting element involved in salicylic acid responsiveness	TRUE	LCO	Hormones
g37269.t1	MRE	AACCTAA	1293	7	+	Petroselinum crispum	MYB binding site involved in light responsiveness	TRUE	LCO	Light
g37269.t1	MRE	AACCTAA	1954	7	-	Petroselinum crispum	MYB binding site involved in light responsiveness	TRUE	LCO	Light
g37269.t1	LTR	CCGAAA	851	6	-	Hordeum vulgare	cis-acting element involved in low-temperature responsiveness	TRUE	LCO	Stress development
g37269.t1	GT1-motif	GGTTAA	712	6	-	Arabidopsis thaliana	light responsive element	TRUE	LCO	Light
g37269.t1	G-box	CACGAC	1790	6	-	Zea mays	cis-acting regulatory element involved in light responsiveness	TRUE	LCO	Light
g37269.t1	G-Box	CACGTT	392	6	-	Pisum sativum	cis-acting regulatory element involved in light responsiveness	TRUE	LCO	Light
g37269.t1	Box 4	ATTAAT	206	6	+	Petroselinum crispum	part of a conserved DNA module involved in light responsiveness	TRUE	LCO	Light
g37269.t1	Box 4	ATTAAT	250	6	+	Petroselinum crispum	part of a conserved DNA module involved in light responsiveness	TRUE	LCO	Light
g37269.t1	Box 4	ATTAAT	1227	6	-	Petroselinum crispum	part of a conserved DNA module involved in light responsiveness	TRUE	LCO	Light
g37269.t1	Box 4	ATTAAT	1419	6	-	Petroselinum crispum	part of a conserved DNA module involved in light responsiveness	TRUE	LCO	Light
g37269.t1	Box 4	ATTAAT	1478	6	-	Petroselinum crispum	part of a conserved DNA module involved in light responsiveness	TRUE	LCO	Light
g37269.t1	Box 4	ATTAAT	1530	6	-	Petroselinum crispum	part of a conserved DNA module involved in light responsiveness	TRUE	LCO	Light
g37269.t1	AE-box	AGAAACAA	1992	8	+	Arabidopsis thaliana	part of a module for light response	TRUE	LCO	Light
g37269.t1	ABRE	ACGTG	393	5	+	Arabidopsis thaliana	cis-acting element involved in the abscisic acid responsiveness	TRUE	LCO	Hormones
g37270.t1	TGACG-motif	TGACG	129	5	-	Hordeum vulgare	cis-acting regulatory element involved in the MeJA-responsiveness	TRUE	CCD4-3	Hormones
g37270.t1	TGACG-motif	TGACG	313	5	+	Hordeum vulgare	cis-acting regulatory element involved in the MeJA-responsiveness	TRUE	CCD4-3	Hormones
g37270.t1	TGACG-motif	TGACG	1456	5	+	Hordeum vulgare	cis-acting regulatory element involved in the MeJA-responsiveness	TRUE	CCD4-3	Hormones
g37270.t1	TCT-motif	TCTTAC	216	6	+	Arabidopsis thaliana	part of a light responsive element	TRUE	CCD4-3	Light
g37270.t1	TCA-element	CCATCTTTTT	1510	9	+	Nicotiana tabacum	cis-acting element involved in salicylic acid responsiveness	TRUE	CCD4-3	Hormones
g37270.t1	TC-rich repeats	GTTTTCTTAC	64	9	-	Nicotiana tabacum	cis-acting element involved in defense and stress responsiveness	TRUE	CCD4-3	Stress development
g37270.t1	GT1-motif	GGTTAA	1008	6	+	Arabidopsis thaliana	light responsive element	TRUE	CCD4-3	Light
g37270.t1	GT1-motif	GGTTAA	1741	6	-	Arabidopsis thaliana	light responsive element	TRUE	CCD4-3	Light
g37270.t1	G-box	TACGTG	920	6	+	Arabidopsis thaliana	cis-acting regulatory element involved in light responsiveness	TRUE	CCD4-3	Light
g37270.t1	G-box	CACGTC	1457	6	-	Zea mays	cis-acting regulatory element involved in light responsiveness	TRUE	CCD4-3	Light
g37270.t1	G-Box	CACGTT	71	6	-	Pisum sativum	cis-acting regulatory element involved in light responsiveness	TRUE	CCD4-3	Light
g37270.t1	CGTCA-motif	CGTCA	129	5	+	Hordeum vulgare	cis-acting regulatory element involved in the MeJA-responsiveness	TRUE	CCD4-3	Hormones
g37270.t1	CGTCA-motif	CGTCA	313	5	-	Hordeum vulgare	cis-acting regulatory element involved in the MeJA-responsiveness	TRUE	CCD4-3	Hormones
g37270.t1	CGTCA-motif	CGTCA	1456	5	-	Hordeum vulgare	cis-acting regulatory element involved in the MeJA-responsiveness	TRUE	CCD4-3	Hormones
g37270.t1	Box 4	ATTAAT	399	6	+	Petroselinum crispum	part of a conserved DNA module involved in light responsiveness	TRUE	CCD4-3	Light
g37270.t1	Box 4	ATTAAT	464	6	+	Petroselinum crispum	part of a conserved DNA module involved in light responsiveness	TRUE	CCD4-3	Light
g37270.t1	Box 4	ATTAAT	468	6	+	Petroselinum crispum	part of a conserved DNA module involved in light responsiveness	TRUE	CCD4-3	Light
g37270.t1	Box 4	ATTAAT	536	6	+	Petroselinum crispum	part of a conserved DNA module involved in light responsiveness	TRUE	CCD4-3	Light
g37270.t1	Box 4	ATTAAT	710	6	+	Petroselinum crispum	part of a conserved DNA module involved in light responsiveness	TRUE	CCD4-3	Light
g37270.t1	Box 4	ATTAAT	983	6	+	Petroselinum crispum	part of a conserved DNA module involved in light responsiveness	TRUE	CCD4-3	Light
g37270.t1	Box 4	ATTAAT	1209	6	-	Petroselinum crispum	part of a conserved DNA module involved in light responsiveness	TRUE	CCD4-3	Light
g37270.t1	Box 4	ATTAAT	1220	6	-	Petroselinum crispum	part of a conserved DNA module involved in light responsiveness	TRUE	CCD4-3	Light
g37270.t1	Box 4	ATTAAT	1872	6	-	Petroselinum crispum	part of a conserved DNA module involved in light responsiveness	TRUE	CCD4-3	Light
g37270.t1	ARE	AAACCA	1566	6	-	Zea mays	cis-acting regulatory element essential for the anaerobic induction	TRUE	CCD4-3	Stress development
g37270.t1	ABRE	ACGTG	72	5	+	Arabidopsis thaliana	cis-acting element involved in the abscisic acid responsiveness	TRUE	CCD4-3	Hormones
g37270.t1	ABRE	ACGTG	921	5	+	Arabidopsis thaliana	cis-acting element involved in the abscisic acid responsiveness	TRUE	CCD4-3	Hormones
g37270.t1	ABRE	ACGTG	1458	5	+	Arabidopsis thaliana	cis-acting element involved in the abscisic acid responsiveness	TRUE	CCD4-3	Hormones
g38864.t1	WUN-motif	AAATTTCCT	1788	9	+	Brassica oleracea	wound-responsive element	TRUE	CCD7	Stress development
g38864.t1	TGACG-motif	TGACG	933	5	-	Hordeum vulgare	cis-acting regulatory element involved in the MeJA-responsiveness	TRUE	CCD7	Hormones
g38864.t1	TCT-motif	TCTTAC	778	6	+	Arabidopsis thaliana	part of a light responsive element	TRUE	CCD7	Light
g38864.t1	TC-rich repeats	ATTCTCTAAC	1428	9	-	Nicotiana tabacum	cis-acting element involved in defense and stress responsiveness	TRUE	CCD7	Stress development
g38864.t1	TC-rich repeats	ATTCTCTAAC	1900	9	+	Nicotiana tabacum	cis-acting element involved in defense and stress responsiveness	TRUE	CCD7	Stress development
g38864.t1	MRE	AACCTAA	1920	7	+	Petroselinum crispum	MYB binding site involved in light responsiveness	TRUE	CCD7	Light
g38864.t1	GT1-motif	GGTTAA	1894	6	-	Arabidopsis thaliana	light responsive element	TRUE	CCD7	Light
g38864.t1	G-box	CACGTC	931	6	+	Zea mays	cis-acting regulatory element involved in light responsiveness	TRUE	CCD7	Light
g38864.t1	G-box	CACGTG	1710	6	-	Arabidopsis thaliana	cis-acting regulatory element involved in light responsiveness	TRUE	CCD7	Light
g38864.t1	G-Box	CACGTG	1710	6	-	Pisum sativum	cis-acting regulatory element involved in light responsiveness	TRUE	CCD7	Light
g38864.t1	CGTCA-motif	CGTCA	933	5	+	Hordeum vulgare	cis-acting regulatory element involved in the MeJA-responsiveness	TRUE	CCD7	Hormones
g38864.t1	Box 4	ATTAAT	1111	6	-	Petroselinum crispum	part of a conserved DNA module involved in light responsiveness	TRUE	CCD7	Light
g38864.t1	Box 4	ATTAAT	1167	6	-	Petroselinum crispum	part of a conserved DNA module involved in light responsiveness	TRUE	CCD7	Light
g38864.t1	Box 4	ATTAAT	1302	6	-	Petroselinum crispum	part of a conserved DNA module involved in light responsiveness	TRUE	CCD7	Light
g38864.t1	Box 4	ATTAAT	1481	6	-	Petroselinum crispum	part of a conserved DNA module involved in light responsiveness	TRUE	CCD7	Light
g38864.t1	Box 4	ATTAAT	1628	6	-	Petroselinum crispum	part of a conserved DNA module involved in light responsiveness	TRUE	CCD7	Light
g38864.t1	Box 4	ATTAAT	1884	6	-	Petroselinum crispum	part of a conserved DNA module involved in light responsiveness	TRUE	CCD7	Light
g38864.t1	ARE	AAACCA	80	6	-	Zea mays	cis-acting regulatory element essential for the anaerobic induction	TRUE	CCD7	Stress development
g38864.t1	ABRE	ACGTG	931	5	-	Arabidopsis thaliana	cis-acting element involved in the abscisic acid responsiveness	TRUE	CCD7	Hormones
g38864.t1	ABRE	CACGTG	1710	6	-	Arabidopsis thaliana	cis-acting element involved in the abscisic acid responsiveness	TRUE	CCD7	Hormones
g38864.t1	ABRE	ACGTG	1711	5	+	Arabidopsis thaliana	cis-acting element involved in the abscisic acid responsiveness	TRUE	CCD7	Hormones
g39248.t1	TGACG-motif	TGACG	1006	5	+	Hordeum vulgare	cis-acting regulatory element involved in the MeJA-responsiveness	TRUE	CCD1_copy6	Hormones
g39248.t1	TGACG-motif	TGACG	1214	5	-	Hordeum vulgare	cis-acting regulatory element involved in the MeJA-responsiveness	TRUE	CCD1_copy6	Hormones
g39248.t1	TGACG-motif	TGACG	1676	5	+	Hordeum vulgare	cis-acting regulatory element involved in the MeJA-responsiveness	TRUE	CCD1_copy6	Hormones
g39248.t1	TGACG-motif	TGACG	1846	5	+	Hordeum vulgare	cis-acting regulatory element involved in the MeJA-responsiveness	TRUE	CCD1_copy6	Hormones
g39248.t1	LTR	CCGAAA	270	6	+	Hordeum vulgare	cis-acting element involved in low-temperature responsiveness	TRUE	CCD1_copy6	Stress development
g39248.t1	GT1-motif	GGTTAA	400	6	+	Arabidopsis thaliana	light responsive element	TRUE	CCD1_copy6	Light
g39248.t1	GT1-motif	GGTTAA	1870	6	+	Arabidopsis thaliana	light responsive element	TRUE	CCD1_copy6	Light
g39248.t1	GARE-motif	TCTGTTG	1683	7	+	Brassica oleracea	gibberellin-responsive element	TRUE	CCD1_copy6	Hormones
g39248.t1	G-box	TACGTG	125	6	-	Arabidopsis thaliana	cis-acting regulatory element involved in light responsiveness	TRUE	CCD1_copy6	Light
g39248.t1	G-box	CCACGTAA	1656	8	-	Brassica napus	cis-acting regulatory element involved in light responsiveness	TRUE	CCD1_copy6	Light
g39248.t1	G-box	TACGTG	1657	6	+	Arabidopsis thaliana	cis-acting regulatory element involved in light responsiveness	TRUE	CCD1_copy6	Light
g39248.t1	G-Box	CACGTT	1167	6	-	Pisum sativum	cis-acting regulatory element involved in light responsiveness	TRUE	CCD1_copy6	Light
g39248.t1	CGTCA-motif	CGTCA	1006	5	-	Hordeum vulgare	cis-acting regulatory element involved in the MeJA-responsiveness	TRUE	CCD1_copy6	Hormones
g39248.t1	CGTCA-motif	CGTCA	1214	5	+	Hordeum vulgare	cis-acting regulatory element involved in the MeJA-responsiveness	TRUE	CCD1_copy6	Hormones
g39248.t1	CGTCA-motif	CGTCA	1676	5	-	Hordeum vulgare	cis-acting regulatory element involved in the MeJA-responsiveness	TRUE	CCD1_copy6	Hormones
g39248.t1	CGTCA-motif	CGTCA	1846	5	-	Hordeum vulgare	cis-acting regulatory element involved in the MeJA-responsiveness	TRUE	CCD1_copy6	Hormones
g39248.t1	Box 4	ATTAAT	234	6	+	Petroselinum crispum	part of a conserved DNA module involved in light responsiveness	TRUE	CCD1_copy6	Light
g39248.t1	Box 4	ATTAAT	250	6	+	Petroselinum crispum	part of a conserved DNA module involved in light responsiveness	TRUE	CCD1_copy6	Light
g39248.t1	ARE	AAACCA	142	6	+	Zea mays	cis-acting regulatory element essential for the anaerobic induction	TRUE	CCD1_copy6	Stress development
g39248.t1	ARE	AAACCA	1065	6	-	Zea mays	cis-acting regulatory element essential for the anaerobic induction	TRUE	CCD1_copy6	Stress development
g39248.t1	AE-box	AGAAACAA	108	8	+	Arabidopsis thaliana	part of a module for light response	TRUE	CCD1_copy6	Light
g39248.t1	ABRE	ACGTG	125	5	-	Arabidopsis thaliana	cis-acting element involved in the abscisic acid responsiveness	TRUE	CCD1_copy6	Hormones
g39248.t1	ABRE	ACGTG	1168	5	+	Arabidopsis thaliana	cis-acting element involved in the abscisic acid responsiveness	TRUE	CCD1_copy6	Hormones
g39248.t1	ABRE	ACGTG	1658	5	+	Arabidopsis thaliana	cis-acting element involved in the abscisic acid responsiveness	TRUE	CCD1_copy6	Hormones

## Sheet: Supp_Table_7
Genome-Wide Identification and Characterization of the Carotenoid Cleavage Dioxygenase (CCD) Gene Family in Bixa orellana L.
Frontiers in Plant Science
Supplementary Table 7. Contigs selected for transcriptomic analysis of gene expression in CCDs
CCD_Query	Code	sseqida	selected contig	pident	length	evalue
g17625.t1	CCD1	GDKG01000870.1	Contig871	98.507	67	2.97e-33
g17629.t1	CCD1_copy1	GDKG01028547.1	Contig1311	100	76	6.64e-43
g17630.t1	CCD1_copy2	GDKG01024198.1	Contig3439	100	41	1.63e-17
g17631.t1	CCD1_copy3	GDKG01023494.1	Contig4633	100	77	2.19e-41
g17637.t1	CCD1_copy4	GDKG01006033.1	Contig5820	100	104	2.95e-78
g23079.t1	CCD1_copy5	GDKG01041336.1	Contig9569	100	340	0
g39248.t1	CCD1_copy6	GDKG01011514.1	Contig51814	100	548	0
g19004.t1	CCD4_chl	GDKG01005818.1	Contig5958	98.056	463	0
g33765.t1	CCD4_chl1	GDKG01003437.1	Contig20117	41.27	63	1.92e-11
g37263.t1	CCD4_chl2	GDKG01005956.1	Contig23894	76.923	13	2.77e-09
g37263.t2	CCD4_chl3	GDKG01014075.1	Contig24212	100	23	4.69e-33
g19008.t1	CCD4-1	GDKG01023880.1	Contig6035	100	167	2.09e-154
g37268.t1	CCD4-2	GDKG01012554.1	Contig33988	100	177	2.61e-120
g37265.t1	CCD4-2_copy1	GDKG01046067.1	Contig28562	98.853	523	0
g37266.t1	CCD4-2_copy2	GDKG01014325.1	Contig29487	100	20	0.001
g37264.t1	CCD4-2_copy3	GDKG01021664.1	Contig24833	98	100	3.07e-62
g37264.t2	CCD4-2_copy4	GDKG01033968.1	Contig25931	63.291	79	1.77e-30
g33764.t1	CCD4-2_copy5	GDKG01020106.1	Contig19706	66.667	33	1.58e-09
g37270.t1	CCD4-3	GDKG01029471.1	Contig44529	100	102	0
g37262.t1	CCD4-4	GDKG01013200.1	Contig21677	100	194	6.49e-128
g37259.t1	CCD4-4_copy1	GDKG01019696.1	Contig20973	100	42	7.77e-64
g37262.t2	CCD4-4_copy2	GDKG01024819.1	Contig23508	100	147	3.28e-97
g38864.t1	CCD7	GDKG01044500.1	Contig48795	48.718	39	0.4
g24592.t1	CCD8	GDKG01004631.1	Contig13205	44.118	34	0.22
g37269.t1	LCO	GDKG01020962.1	Contig41365	54.386	57	1.56e-11
g2824.t1	NCED	GDKG01009565.1	Contig14081	100	496	0
g31486.t1	NCED_copy1	GDKG01010081.1	Contig14331	84.47	264	0
g25911.t1	NCED6	GDKG01048764.1	Contig13572	100	80	6.7e-70
g24578.t1	N.A.	GDKG01025917.1	Contig10086	58.824	34	0.000171
g24580.t1	N.A.	GDKG01012290.1	Contig11283	53.846	26	0.078
g24581.t1	N.A.	GDKG01011278.1	Contig11519	34.375	32	6.2
g24582.t1	N.A.	GDKG01051780.1	Contig12295	68.182	22	0.009
g24585.t1	N.A.	GDKG01001310.1	Contig12559	40	35	0.24
g37989.t1	N.A.	GDKG01013567.1	Contig46097	48.81	84	1.24e-23
a TSA: Bixa orellana, transcriptome shotgun assembly (Cárdenas-Conejo et al., 2015)
N.A. Discarded due to duplication or low identity.
